# Supplementary material for: Strong, tough, ionic conductive, and freezing-tolerant all-natural hydrogel enabled by cellulose-bentonite coordination interactions
Source: Nat Commun. 2022 Jun 21;13:3408. doi: 10.1038/s41467-022-30224-8 (PMC9213515; doi:10.1038/s41467-022-30224-8)
Supplement: Supplementary file 6 — Source Data [file 41467_2022_30224_MOESM6_ESM.xlsx]

## Sheet: Fig. 2i
		Cellulose		BT		Cellulose/BT
		2 Theta	Intensity	2 Theta	Intensity	2 Theta	Intensity
		0.5	-110.333	0.5	-327	0.5	-266
		0.52	-492	0.52	-1531	0.52	-1364
		0.54	-270.667	0.54	-402	0.54	-669
		0.56	-97.3333	0.56	-603	0.56	-1228
		0.58	-93.6667	0.58	146	0.58	-587
		0.6	-24.6667	0.6	732	0.6	-350
		0.62	-31.6667	0.62	994	0.62	-730
		0.64	-82.6667	0.64	1871	0.64	-256
		0.66	-304.667	0.66	545	0.66	-285
		0.68	-75.6667	0.68	318	0.68	-132
		0.7	-72.3333	0.7	25	0.7	-339
		0.72	-101.333	0.72	-334	0.72	-193
		0.74	-130.333	0.74	-231	0.74	-33
		0.76	-82.6667	0.76	-82	0.76	-173
		0.78	-43.3333	0.78	-702	0.78	-146
		0.8	-129.667	0.8	-195	0.8	0
		0.8201	-58.6667	0.8201	-218	0.8201	-106
		0.8401	-57	0.8401	-180	0.8401	-234
		0.8601	-64.3333	0.8601	-174	0.8601	7
		0.8801	-54.6667	0.8801	-169	0.8801	-6
		0.9001	-53.3333	0.9001	-180	0.9001	-93
		0.9201	-40	0.9201	-154	0.9201	-325
		0.9401	-54.3333	0.9401	-171	0.9401	44
		0.9601	-20.6667	0.9601	-152	0.9601	88
		0.9801	-23.3333	0.9801	-29	0.9801	35
		1.0001	-63.3333	1.0001	-479	1.0001	-192
		1.0201	-14.3333	1.0201	-117	1.0201	-90
		1.0401	-50.6667	1.0401	-140	1.0401	127
		1.0601	-26	1.0601	-137	1.0601	-58
		1.0801	-75	1.0801	-135	1.0801	50
		1.1001	-11.3333	1.1001	-189	1.1001	92
		1.1201	-44.6667	1.1201	119	1.1201	37
		1.1401	-35.3333	1.1401	-335	1.1401	-114
		1.1601	-41.6667	1.1601	-127	1.1601	-73
		1.1801	-6.66667	1.1801	51	1.1801	-53
		1.2001	-39	1.2001	-19	1.2001	-63
		1.2201	-8.66667	1.2201	-122	1.2201	-24
		1.2401	-66.3333	1.2401	-162	1.2401	-148
		1.2601	-18	1.2601	51	1.2601	15
		1.2801	-29.3333	1.2801	74	1.2801	12
		1.3001	-27	1.3001	-79	1.3001	-48
		1.3201	-65.6667	1.3201	57	1.3201	-76
		1.3401	15	1.3401	-52	1.3401	-18
		1.3601	-3	1.3601	-112	1.3601	-112
		1.3801	-39.6667	1.3801	-111	1.3801	74
		1.4001	-13.3333	1.4001	-110	1.4001	112
		1.4201	-2	1.4201	-98	1.4201	-1
		1.4402	-44	1.4402	0	1.4402	-68
		1.4602	-7.66667	1.4602	-107	1.4602	29
		1.4802	-19.6667	1.4802	-82	1.4802	-76
		1.5002	-23.6667	1.5002	-105	1.5002	-37
		1.5202	-27	1.5202	-74	1.5202	-52
		1.5402	-2.66667	1.5402	37	1.5402	-124
		1.5602	4	1.5602	-128	1.5602	34
		1.5802	22.3333	1.5802	210	1.5802	-15
		1.6002	-41	1.6002	-166	1.6002	-14
		1.6202	-32.3333	1.6202	29	1.6202	50
		1.6402	-33.3333	1.6402	128	1.6402	-49
		1.6602	21	1.6602	33	1.6602	-104
		1.6802	24.3333	1.6802	-196	1.6802	45
		1.7002	-17.3333	1.7002	-92	1.7002	-42
		1.7202	-21.6667	1.7202	98	1.7202	-25
		1.7402	-15	1.7402	83	1.7402	-11
		1.7602	9	1.7602	103	1.7602	8
		1.7802	-44.6667	1.7802	-48	1.7802	-61
		1.8002	-13	1.8002	87	1.8002	-35
		1.8202	-30.3333	1.8202	-143	1.8202	-45
		1.8402	-3.66667	1.8402	-33	1.8402	99
		1.8602	-59.6667	1.8602	-122	1.8602	-44
		1.8802	40	1.8802	21	1.8802	19
		1.9002	40.6667	1.9002	-122	1.9002	14
		1.9202	30.6667	1.9202	-22	1.9202	-34
		1.9402	0.33333	1.9402	96	1.9402	-57
		1.9602	-37.6667	1.9602	-26	1.9602	24
		1.9802	-12.6667	1.9802	-56	1.9802	28
		2.0002	22.6667	2.0002	7	2.0002	-2
		2.0202	-11.6667	2.0202	-4	2.0202	102
		2.0402	-7.33333	2.0402	-117	2.0402	38
		2.0602	-18	2.0602	-18	2.0602	42
		2.0803	-26.3333	2.0803	94	2.0803	-43
		2.1003	30	2.1003	162	2.1003	7
		2.1203	35.3333	2.1203	43	2.1203	-15
		2.1403	11	2.1403	-14	2.1403	73
		2.1603	-9	2.1603	89	2.1603	-56
		2.1803	33.6667	2.1803	-85	2.1803	28
		2.2003	-16.3333	2.2003	-74	2.2003	-38
		2.2203	-24.6667	2.2203	63	2.2203	-49
		2.2403	-7.33333	2.2403	-2	2.2403	-3
		2.2603	-12	2.2603	-41	2.2603	-44
		2.2803	-22.6667	2.2803	-67	2.2803	79
		2.3003	15	2.3003	-62	2.3003	1
		2.3203	2.33333	2.3203	-13	2.3203	-33
		2.3403	-38.6667	2.3403	-6	2.3403	-30
		2.3603	-3.33333	2.3603	1	2.3603	-65
		2.3803	-22.6667	2.3803	87	2.3803	111
		2.4003	2	2.4003	10	2.4003	11
		2.4203	18	2.4203	-35	2.4203	-28
		2.4403	-1.33333	2.4403	-66	2.4403	48
		2.4603	1.66667	2.4603	-12	2.4603	-35
		2.4803	-21.3333	2.4803	7	2.4803	-43
		2.5003	-16.6667	2.5003	-14	2.5003	21
		2.5203	-3.66667	2.5203	12	2.5203	-26
		2.5403	18.3333	2.5403	2	2.5403	-38
		2.5603	-38.6667	2.5603	-62	2.5603	11
		2.5803	-13.6667	2.5803	-25	2.5803	26
		2.6003	-12	2.6003	-27	2.6003	-19
		2.6203	2.66667	2.6203	19	2.6203	-17
		2.6403	-7.33333	2.6403	-10	2.6403	32
		2.6603	-7.33333	2.6603	-51	2.6603	-59
		2.6803	-9.33333	2.6803	-59	2.6803	-32
		2.7004	-29.3333	2.7004	-55	2.7004	-13
		2.7204	9.33333	2.7204	76	2.7204	-17
		2.7404	-37.3333	2.7404	-39	2.7404	32
		2.7604	-10.3333	2.7604	85	2.7604	-54
		2.7804	13	2.7804	-35	2.7804	-22
		2.8004	10.6667	2.8004	-56	2.8004	-12
		2.8204	-18	2.8204	30	2.8204	-55
		2.8404	-15	2.8404	-9	2.8404	11
		2.8604	-14.6667	2.8604	-39	2.8604	-31
		2.8804	17.6667	2.8804	16	2.8804	-25
		2.9004	2.66667	2.9004	27	2.9004	-13
		2.9204	1.33333	2.9204	-40	2.9204	52
		2.9404	-6	2.9404	-38	2.9404	-2
		2.9604	-16.3333	2.9604	-175	2.9604	-30
		2.9804	-13.3333	2.9804	34	2.9804	6
		3.0004	9.66667	3.0004	-8	3.0004	13
		3.0204	3.33333	3.0204	-50	3.0204	-41
		3.0404	16.3333	3.0404	-40	3.0404	-19
		3.0604	-14.6667	3.0604	4	3.0604	28
		3.0804	-15.3333	3.0804	67	3.0804	9
		3.1004	2.33333	3.1004	-92	3.1004	-70
		3.1204	1	3.1204	-43	3.1204	-13
		3.1404	3.33333	3.1404	32	3.1404	12
		3.1604	-6.66667	3.1604	-3	3.1604	-5
		3.1804	30.3333	3.1804	-5	3.1804	-20
		3.2004	11.6667	3.2004	2	3.2004	-11
		3.2204	-4.33333	3.2204	-46	3.2204	40
		3.2404	-5.66667	3.2404	-34	3.2404	-1
		3.2604	10.3333	3.2604	38	3.2604	16
		3.2804	-10	3.2804	36	3.2804	21
		3.3004	-27.6667	3.3004	35	3.3004	8
		3.3205	8.33333	3.3205	29	3.3205	-21
		3.3405	-13.3333	3.3405	-55	3.3405	3
		3.3605	-9.66667	3.3605	-35	3.3605	15
		3.3805	-5	3.3805	4	3.3805	-26
		3.4005	19	3.4005	17	3.4005	-31
		3.4205	0.33333	3.4205	-43	3.4205	24
		3.4405	11.6667	3.4405	-20	3.4405	-9
		3.4605	-10.3333	3.4605	-48	3.4605	-18
		3.4805	-1.33333	3.4805	56	3.4805	29
		3.5005	-2.33333	3.5005	-6	3.5005	-6
		3.5205	-4	3.5205	-50	3.5205	15
		3.5405	-12	3.5405	0	3.5405	-3
		3.5605	-11	3.5605	-38	3.5605	35
		3.5805	-10.3333	3.5805	-29	3.5805	2
		3.6005	-2.33333	3.6005	-26	3.6005	-27
		3.6205	-0.66667	3.6205	1	3.6205	-5
		3.6405	9.33333	3.6405	5	3.6405	-2
		3.6605	-12.6667	3.6605	-41	3.6605	-5
		3.6805	11	3.6805	-7	3.6805	13
		3.7005	-8	3.7005	-50	3.7005	4
		3.7205	-3	3.7205	15	3.7205	-21
		3.7405	-16.3333	3.7405	36	3.7405	-11
		3.7605	18.3333	3.7605	25	3.7605	11
		3.7805	-15.3333	3.7805	-8	3.7805	-2
		3.8005	-10.3333	3.8005	-47	3.8005	-7
		3.8205	2.33333	3.8205	4	3.8205	-19
		3.8405	-1.66667	3.8405	42	3.8405	-21
		3.8605	-7	3.8605	-38	3.8605	8
		3.8805	5.66667	3.8805	-14	3.8805	-11
		3.9005	5.66667	3.9005	-16	3.9005	-14
		3.9205	-25	3.9205	12	3.9205	-8
		3.9406	-1.33333	3.9406	-18	3.9406	-31
		3.9606	-2.66667	3.9606	30	3.9606	8
		3.9806	-8.66667	3.9806	-39	3.9806	15
		4.0006	-5	4.0006	-4	4.0006	23
		4.0206	1.66667	4.0206	-12	4.0206	-6
		4.0406	-21.3333	4.0406	-43	4.0406	-2
		4.0606	8.33333	4.0606	16	4.0606	-28
		4.0806	-17.3333	4.0806	17	4.0806	1
		4.1006	2.66667	4.1006	-81	4.1006	20
		4.1206	1.33333	4.1206	36	4.1206	0
		4.1406	-1	4.1406	-47	4.1406	-5
		4.1606	21.3333	4.1606	-13	4.1606	-24
		4.1806	6.66667	4.1806	-20	4.1806	6
		4.2006	2.66667	4.2006	15	4.2006	-4
		4.2206	1	4.2206	30	4.2206	1
		4.2406	2.33333	4.2406	71	4.2406	-17
		4.2606	18	4.2606	107	4.2606	-17
		4.2806	2	4.2806	-18	4.2806	-8
		4.3006	7.66667	4.3006	-30	4.3006	6
		4.3206	-1.33333	4.3206	18	4.3206	-8
		4.3406	-3.33333	4.3406	-55	4.3406	-10
		4.3606	7.33333	4.3606	-13	4.3606	-29
		4.3806	-1.33333	4.3806	-46	4.3806	3
		4.4006	-18.3333	4.4006	4	4.4006	16
		4.4206	-3	4.4206	-44	4.4206	38
		4.4406	-3.33333	4.4406	13	4.4406	1
		4.4606	-1.33333	4.4606	-34	4.4606	11
		4.4806	-12	4.4806	7	4.4806	15
		4.5006	0.66667	4.5006	-24	4.5006	-29
		4.5206	1	4.5206	-28	4.5206	22
		4.5406	-1.66667	4.5406	-23	4.5406	42
		4.5606	3	4.5606	-27	4.5606	-2
		4.5807	-2.33333	4.5807	18	4.5807	34
		4.6007	4.66667	4.6007	53	4.6007	5
		4.6207	-4.66667	4.6207	-7	4.6207	-8
		4.6407	-3	4.6407	16	4.6407	31
		4.6607	4	4.6607	-54	4.6607	37
		4.6807	4.33333	4.6807	25	4.6807	66
		4.7007	-13.3333	4.7007	-13	4.7007	47
		4.7207	-4.66667	4.7207	32	4.7207	26
		4.7407	-8.66667	4.7407	39	4.7407	49
		4.7607	5	4.7607	37	4.7607	19
		4.7807	6.66667	4.7807	11	4.7807	36
		4.8007	4.33333	4.8007	-14	4.8007	56
		4.8207	9.66667	4.8207	73	4.8207	27
		4.8407	0	4.8407	-50	4.8407	23
		4.8607	-8	4.8607	-28	4.8607	23
		4.8807	2	4.8807	19	4.8807	44
		4.9007	3.33333	4.9007	55	4.9007	72
		4.9207	-6	4.9207	62	4.9207	59
		4.9407	-3.33333	4.9407	59	4.9407	88
		4.9607	-3	4.9607	31	4.9607	80
		4.9807	19.3333	4.9807	26	4.9807	63
		5.0007	16	5.0007	3	5.0007	36
		5.0207	-1.33333	5.0207	26	5.0207	64
		5.0407	-5	5.0407	55	5.0407	100
		5.0607	-7.33333	5.0607	66	5.0607	87
		5.0807	5	5.0807	49	5.0807	57
		5.1007	1.33333	5.1007	-37	5.1007	74
		5.1207	10	5.1207	87	5.1207	99
		5.1407	5.66667	5.1407	14	5.1407	124
		5.1607	20	5.1607	24	5.1607	71
		5.1807	7	5.1807	38	5.1807	58
		5.2008	4.33333	5.2008	45	5.2008	78
		5.2208	-4.66667	5.2208	55	5.2208	70
		5.2408	3	5.2408	102	5.2408	85
		5.2608	-6	5.2608	98	5.2608	189
		5.2808	-4.33333	5.2808	94	5.2808	131
		5.3008	12.6667	5.3008	70	5.3008	102
		5.3208	-7	5.3208	45	5.3208	133
		5.3408	2.33333	5.3408	75	5.3408	126
		5.3608	3.66667	5.3608	45	5.3608	116
		5.3808	3	5.3808	107	5.3808	133
		5.4008	7.66667	5.4008	90	5.4008	119
		5.4208	4.66667	5.4208	124	5.4208	143
		5.4408	3.66667	5.4408	129	5.4408	137
		5.4608	-10.6667	5.4608	118	5.4608	171
		5.4808	8	5.4808	115	5.4808	131
		5.5008	-1	5.5008	89	5.5008	175
		5.5208	-2.33333	5.5208	30	5.5208	132
		5.5408	0.33333	5.5408	116	5.5408	138
		5.5608	0.33333	5.5608	126	5.5608	145
		5.5808	5.33333	5.5808	103	5.5808	131
		5.6008	6.66667	5.6008	148	5.6008	137
		5.6208	0.33333	5.6208	114	5.6208	153
		5.6408	0.66667	5.6408	131	5.6408	190
		5.6608	-11	5.6608	140	5.6608	181
		5.6808	1	5.6808	182	5.6808	202
		5.7008	5	5.7008	102	5.7008	166
		5.7208	4	5.7208	117	5.7208	145
		5.7408	-11	5.7408	124	5.7408	167
		5.7608	2.66667	5.7608	159	5.7608	152
		5.7808	18	5.7808	169	5.7808	159
		5.8008	24	5.8008	149	5.8008	163
		5.8209	2.33333	5.8209	197	5.8209	156
		5.8409	1	5.8409	233	5.8409	190
		5.8609	7.33333	5.8609	157	5.8609	152
		5.8809	3.66667	5.8809	204	5.8809	144
		5.9009	2	5.9009	218	5.9009	142
		5.9209	4	5.9209	187	5.9209	92
		5.9409	11	5.9409	205	5.9409	109
		5.9609	6	5.9609	194	5.9609	100
		5.9809	4.66667	5.9809	176	5.9809	103
		6.0009	23	6.0009	298	6.0009	100
		6.0209	12.6667	6.0209	232	6.0209	134
		6.0409	-2.66667	6.0409	291	6.0409	88
		6.0609	-8.33333	6.0609	184	6.0609	61
		6.0809	2.66667	6.0809	248	6.0809	95
		6.1009	11.6667	6.1009	181	6.1009	77
		6.1209	5.66667	6.1209	298	6.1209	73
		6.1409	6	6.1409	301	6.1409	87
		6.1609	12.6667	6.1609	259	6.1609	96
		6.1809	10.6667	6.1809	246	6.1809	48
		6.2009	3	6.2009	271	6.2009	110
		6.2209	7	6.2209	299	6.2209	34
		6.2409	5.66667	6.2409	261	6.2409	16
		6.2609	5.66667	6.2609	298	6.2609	54
		6.2809	4.33333	6.2809	303	6.2809	44
		6.3009	10	6.3009	279	6.3009	21
		6.3209	16.3333	6.3209	347	6.3209	2
		6.3409	1.33333	6.3409	295	6.3409	32
		6.3609	8.33333	6.3609	259	6.3609	51
		6.3809	9	6.3809	322	6.3809	22
		6.4009	15.6667	6.4009	402	6.4009	-16
		6.4209	3.33333	6.4209	376	6.4209	23
		6.441	3.66667	6.441	339	6.441	13
		6.461	14.3333	6.461	369	6.461	22
		6.481	5.66667	6.481	380	6.481	35
		6.501	-8.66667	6.501	355	6.501	-27
		6.521	-6	6.521	395	6.521	38
		6.541	11.6667	6.541	352	6.541	21
		6.561	7	6.561	332	6.561	12
		6.581	-2	6.581	342	6.581	16
		6.601	-0.66667	6.601	410	6.601	54
		6.621	-1.33333	6.621	433	6.621	21
		6.641	8.33333	6.641	411	6.641	19
		6.661	3.66667	6.661	359	6.661	48
		6.681	9.33333	6.681	370	6.681	-9
		6.701	19	6.701	452	6.701	17
		6.721	-4.66667	6.721	416	6.721	13
		6.741	2.66667	6.741	451	6.741	24
		6.761	5.66667	6.761	505	6.761	0
		6.781	-8.33333	6.781	470	6.781	-20
		6.801	12	6.801	463	6.801	-18
		6.821	5.66667	6.821	396	6.821	2
		6.841	3	6.841	486	6.841	4
		6.861	9.66667	6.861	498	6.861	23
		6.881	1.66667	6.881	468	6.881	-3
		6.901	10	6.901	390	6.901	2
		6.921	6	6.921	467	6.921	25
		6.941	4	6.941	437	6.941	-13
		6.961	-5	6.961	483	6.961	25
		6.981	-13.3333	6.981	547	6.981	2
		7.001	10	7.001	449	7.001	15
		7.021	-0.33333	7.021	529	7.021	16
		7.041	-1.66667	7.041	474	7.041	-26
		7.061	3.33333	7.061	459	7.061	-16
		7.0811	-11.3333	7.0811	505	7.0811	19
		7.1011	7	7.1011	498	7.1011	-11
		7.1211	3	7.1211	495	7.1211	25
		7.1411	9.66667	7.1411	496	7.1411	-15
		7.1611	7.33333	7.1611	559	7.1611	-20
		7.1811	-0.33333	7.1811	521	7.1811	2
		7.2011	8.33333	7.2011	512	7.2011	0
		7.2211	15.6667	7.2211	501	7.2211	8
		7.2411	10	7.2411	443	7.2411	-15
		7.2611	11.3333	7.2611	613	7.2611	46
		7.2811	9	7.2811	481	7.2811	28
		7.3011	8	7.3011	549	7.3011	-11
		7.3211	-4	7.3211	461	7.3211	-3
		7.3411	1.66667	7.3411	511	7.3411	-4
		7.3611	15	7.3611	468	7.3611	12
		7.3811	8.33333	7.3811	505	7.3811	2
		7.4011	-9.33333	7.4011	477	7.4011	-5
		7.4211	13.6667	7.4211	474	7.4211	3
		7.4411	-8.33333	7.4411	482	7.4411	-29
		7.4611	-5.33333	7.4611	451	7.4611	12
		7.4811	-7.33333	7.4811	468	7.4811	-14
		7.5011	0	7.5011	434	7.5011	-20
		7.5211	-0.33333	7.5211	429	7.5211	9
		7.5411	11.6667	7.5411	438	7.5411	6
		7.5611	13.3333	7.5611	433	7.5611	-5
		7.5811	-8	7.5811	488	7.5811	-2
		7.6011	6.66667	7.6011	389	7.6011	6
		7.6211	9.66667	7.6211	351	7.6211	0
		7.6411	-1.66667	7.6411	393	7.6411	-7
		7.6611	2.33333	7.6611	363	7.6611	17
		7.6811	-5	7.6811	346	7.6811	17
		7.7012	-2.33333	7.7012	363	7.7012	12
		7.7212	-2	7.7212	360	7.7212	-13
		7.7412	10	7.7412	333	7.7412	7
		7.7612	-4	7.7612	281	7.7612	-25
		7.7812	5.33333	7.7812	310	7.7812	5
		7.8012	4.66667	7.8012	307	7.8012	-29
		7.8212	7	7.8212	298	7.8212	21
		7.8412	3	7.8412	267	7.8412	1
		7.8612	2.66667	7.8612	286	7.8612	0
		7.8812	4.33333	7.8812	305	7.8812	-19
		7.9012	-1.33333	7.9012	298	7.9012	22
		7.9212	5.33333	7.9212	203	7.9212	-1
		7.9412	-2	7.9412	215	7.9412	45
		7.9612	8.33333	7.9612	190	7.9612	0
		7.9812	13	7.9812	202	7.9812	15
		8.0012	1.33333	8.0012	154	8.0012	-2
		8.0212	14	8.0212	186	8.0212	-26
		8.0412	5.66667	8.0412	179	8.0412	8
		8.0612	8.66667	8.0612	182	8.0612	-1
		8.0812	3	8.0812	125	8.0812	35
		8.1012	-8.66667	8.1012	160	8.1012	1
		8.1212	-0.66667	8.1212	131	8.1212	-36
		8.1412	17.3333	8.1412	110	8.1412	51
		8.1612	-0.66667	8.1612	102	8.1612	0
		8.1812	0.33333	8.1812	136	8.1812	-21
		8.2012	6.33333	8.2012	97	8.2012	-2
		8.2212	-11.6667	8.2212	68	8.2212	7
		8.2412	-5.66667	8.2412	76	8.2412	-15
		8.2612	-7.66667	8.2612	93	8.2612	-10
		8.2812	0.66667	8.2812	50	8.2812	-10
		8.3012	-3	8.3012	40	8.3012	4
		8.3213	4.33333	8.3213	71	8.3213	-43
		8.3413	16.6667	8.3413	28	8.3413	1
		8.3613	6.33333	8.3613	43	8.3613	0
		8.3813	0.33333	8.3813	61	8.3813	-18
		8.4013	4	8.4013	35	8.4013	-21
		8.4213	16.6667	8.4213	32	8.4213	3
		8.4413	6.33333	8.4413	7	8.4413	32
		8.4613	5	8.4613	2	8.4613	-19
		8.4813	3.66667	8.4813	23	8.4813	13
		8.5013	4	8.5013	22	8.5013	16
		8.5213	13.3333	8.5213	22	8.5213	-15
		8.5413	-10.3333	8.5413	40	8.5413	11
		8.5613	-7.66667	8.5613	18	8.5613	-5
		8.5813	1.33333	8.5813	16	8.5813	20
		8.6013	0.66667	8.6013	-11	8.6013	29
		8.6213	7.66667	8.6213	-30	8.6213	-16
		8.6413	3.66667	8.6413	10	8.6413	-11
		8.6613	-7.66667	8.6613	2	8.6613	9
		8.6813	7.33333	8.6813	12	8.6813	-10
		8.7013	-8.33333	8.7013	-11	8.7013	25
		8.7213	15.3333	8.7213	-5	8.7213	-23
		8.7413	27.3333	8.7413	24	8.7413	-22
		8.7613	-13.6667	8.7613	-18	8.7613	-12
		8.7813	5.33333	8.7813	-27	8.7813	-4
		8.8013	7.33333	8.8013	19	8.8013	-19
		8.8213	2.33333	8.8213	12	8.8213	14
		8.8413	2	8.8413	-25	8.8413	6
		8.8613	-0.66667	8.8613	1	8.8613	-32
		8.8813	-1.33333	8.8813	-8	8.8813	29
		8.9013	-2.33333	8.9013	-20	8.9013	-14
		8.9213	5.66667	8.9213	10	8.9213	-12
		8.9414	-10.6667	8.9414	22	8.9414	-34
		8.9614	3	8.9614	10	8.9614	18
		8.9814	-8.33333	8.9814	-7	8.9814	34
		9.0014	2	9.0014	-32	9.0014	37
		9.0214	-9.33333	9.0214	7	9.0214	11
		9.0414	-1	9.0414	4	9.0414	20
		9.0614	15.6667	9.0614	33	9.0614	7
		9.0814	-5	9.0814	-11	9.0814	21
		9.1014	4.66667	9.1014	-6	9.1014	0
		9.1214	9.33333	9.1214	20	9.1214	5
		9.1414	8.66667	9.1414	6	9.1414	-17
		9.1614	4.33333	9.1614	5	9.1614	1
		9.1814	-3.33333	9.1814	30	9.1814	-24
		9.2014	12	9.2014	-3	9.2014	0
		9.2214	0.33333	9.2214	-11	9.2214	30
		9.2414	-1	9.2414	0	9.2414	35
		9.2614	9	9.2614	-18	9.2614	18
		9.2814	2.66667	9.2814	-9	9.2814	-8
		9.3014	-1	9.3014	1	9.3014	13
		9.3214	-3.33333	9.3214	-14	9.3214	-18
		9.3414	8.66667	9.3414	20	9.3414	36
		9.3614	0.66667	9.3614	-8	9.3614	18
		9.3814	12	9.3814	-10	9.3814	-13
		9.4014	-4.66667	9.4014	-17	9.4014	-23
		9.4214	-3.66667	9.4214	-13	9.4214	-7
		9.4414	-2.33333	9.4414	-22	9.4414	55
		9.4614	6.33333	9.4614	22	9.4614	25
		9.4814	-3.33333	9.4814	-1	9.4814	-3
		9.5014	-12.3333	9.5014	-34	9.5014	32
		9.5214	3.33333	9.5214	2	9.5214	50
		9.5414	5	9.5414	1	9.5414	36
		9.5614	-3.66667	9.5614	-7	9.5614	29
		9.5815	-3.33333	9.5815	-5	9.5815	21
		9.6015	-16	9.6015	-1	9.6015	0
		9.6215	3.66667	9.6215	22	9.6215	-16
		9.6415	-6.66667	9.6415	-4	9.6415	-15
		9.6615	6.66667	9.6615	-22	9.6615	6
		9.6815	20.3333	9.6815	5	9.6815	4
		9.7015	-3.66667	9.7015	19	9.7015	7
		9.7215	7.66667	9.7215	24	9.7215	18
		9.7415	3	9.7415	-2	9.7415	5
		9.7615	5.33333	9.7615	-14	9.7615	15
		9.7815	-4.33333	9.7815	8	9.7815	-43
		9.8015	1.66667	9.8015	-3	9.8015	63
		9.8215	-12	9.8215	-41	9.8215	-5
		9.8415	-1.33333	9.8415	6	9.8415	13
		9.8615	16.6667	9.8615	13	9.8615	-43
		9.8815	-1.66667	9.8815	3	9.8815	14
		9.9015	2	9.9015	16	9.9015	-11
		9.9215	5.66667	9.9215	-5	9.9215	-39
		9.9415	-2.33333	9.9415	13	9.9415	12
		9.9615	2.33333	9.9615	0	9.9615	-41
		9.9815	7	9.9815	6	9.9815	25
		10.0015	9	10.0015	0	10.0015	60
		10.0215	0.33333	10.0215	2	10.0215	32
		10.0415	-9	10.0415	18	10.0415	37
		10.0615	10.6667	10.0615	51	10.0615	5
		10.0815	-17.3333	10.0815	13	10.0815	1
		10.1015	-2.33333	10.1015	-7	10.1015	-1
		10.1215	-13	10.1215	-36	10.1215	18
		10.1415	9.66667	10.1415	6	10.1415	-11
		10.1615	15	10.1615	11	10.1615	9
		10.1815	2.33333	10.1815	-7	10.1815	-25
		10.2016	13	10.2016	13	10.2016	-11
		10.2216	-6.33333	10.2216	4	10.2216	0
		10.2416	3.66667	10.2416	28	10.2416	-13
		10.2616	5.66667	10.2616	-36	10.2616	-10
		10.2816	-2.66667	10.2816	14	10.2816	6
		10.3016	-5	10.3016	23	10.3016	8
		10.3216	-3.66667	10.3216	19	10.3216	-8
		10.3416	-2.66667	10.3416	27	10.3416	28
		10.3616	3.33333	10.3616	12	10.3616	27
		10.3816	4	10.3816	8	10.3816	25
		10.4016	-27	10.4016	10	10.4016	-9
		10.4216	5	10.4216	-23	10.4216	1
		10.4416	9	10.4416	10	10.4416	57
		10.4616	10.6667	10.4616	31	10.4616	50
		10.4816	-2.33333	10.4816	9	10.4816	14
		10.5016	4.66667	10.5016	-8	10.5016	1
		10.5216	-2	10.5216	15	10.5216	1
		10.5416	19.3333	10.5416	-12	10.5416	64
		10.5616	18.3333	10.5616	-2	10.5616	26
		10.5816	-6	10.5816	7	10.5816	27
		10.6016	-3.33333	10.6016	-4	10.6016	61
		10.6216	2.66667	10.6216	0	10.6216	17
		10.6416	7	10.6416	40	10.6416	34
		10.6616	-4.33333	10.6616	35	10.6616	57
		10.6816	4.66667	10.6816	18	10.6816	33
		10.7016	-9.33333	10.7016	12	10.7016	97
		10.7216	2.66667	10.7216	41	10.7216	33
		10.7416	4.33333	10.7416	7	10.7416	53
		10.7616	14	10.7616	5	10.7616	44
		10.7816	-7.66667	10.7816	11	10.7816	59
		10.8016	-8.66667	10.8016	-8	10.8016	59
		10.8217	-6.33333	10.8217	-20	10.8217	87
		10.8417	4	10.8417	8	10.8417	79
		10.8617	13.3333	10.8617	-27	10.8617	85
		10.8817	-5.33333	10.8817	14	10.8817	50
		10.9017	10.6667	10.9017	8	10.9017	82
		10.9217	-2.33333	10.9217	-4	10.9217	31
		10.9417	0	10.9417	14	10.9417	23
		10.9617	-14.3333	10.9617	35	10.9617	73
		10.9817	8	10.9817	23	10.9817	111
		11.0017	-7.66667	11.0017	0	11.0017	33
		11.0217	16.3333	11.0217	-19	11.0217	86
		11.0417	-9	11.0417	1	11.0417	79
		11.0617	13.3333	11.0617	6	11.0617	78
		11.0817	-4.66667	11.0817	24	11.0817	104
		11.1017	-3.66667	11.1017	-21	11.1017	61
		11.1217	5	11.1217	26	11.1217	94
		11.1417	-8.66667	11.1417	15	11.1417	38
		11.1617	-4.33333	11.1617	-3	11.1617	72
		11.1817	3.66667	11.1817	-9	11.1817	122
		11.2017	-9	11.2017	17	11.2017	78
		11.2217	-11	11.2217	5	11.2217	160
		11.2417	10.6667	11.2417	-6	11.2417	84
		11.2617	4.66667	11.2617	-9	11.2617	137
		11.2817	-4.66667	11.2817	19	11.2817	77
		11.3017	11.6667	11.3017	-3	11.3017	38
		11.3217	-12	11.3217	8	11.3217	68
		11.3417	8.66667	11.3417	-21	11.3417	109
		11.3617	24	11.3617	14	11.3617	132
		11.3817	-3	11.3817	4	11.3817	110
		11.4017	-9	11.4017	-8	11.4017	183
		11.4217	-8.66667	11.4217	14	11.4217	96
		11.4418	-1.66667	11.4418	11	11.4418	119
		11.4618	-6	11.4618	-30	11.4618	74
		11.4818	6.66667	11.4818	-10	11.4818	116
		11.5018	4.33333	11.5018	-12	11.5018	119
		11.5218	-7	11.5218	9	11.5218	159
		11.5418	6.66667	11.5418	4	11.5418	138
		11.5618	8.33333	11.5618	-15	11.5618	107
		11.5818	-4.66667	11.5818	-3	11.5818	157
		11.6018	-3	11.6018	0	11.6018	104
		11.6218	-9	11.6218	5	11.6218	183
		11.6418	-5.33333	11.6418	17	11.6418	127
		11.6618	7	11.6618	2	11.6618	162
		11.6818	-3.33333	11.6818	-2	11.6818	164
		11.7018	11.3333	11.7018	-5	11.7018	197
		11.7218	-12	11.7218	-5	11.7218	124
		11.7418	-5.33333	11.7418	-18	11.7418	143
		11.7618	1.33333	11.7618	14	11.7618	155
		11.7818	-5.66667	11.7818	2	11.7818	117
		11.8018	-12.6667	11.8018	-4	11.8018	37
		11.8218	22.3333	11.8218	-13	11.8218	149
		11.8418	13.6667	11.8418	20	11.8418	145
		11.8618	13.6667	11.8618	8	11.8618	176
		11.8818	8.33333	11.8818	3	11.8818	123
		11.9018	11	11.9018	13	11.9018	130
		11.9218	12.6667	11.9218	0	11.9218	132
		11.9418	13	11.9418	8	11.9418	150
		11.9618	-12.3333	11.9618	-14	11.9618	161
		11.9818	-6.66667	11.9818	-1	11.9818	150
		12.0018	14.6667	12.0018	-11	12.0018	135
		12.0218	17.3333	12.0218	-11	12.0218	112
		12.0418	-5.66667	12.0418	25	12.0418	144
		12.0618	-9.33333	12.0618	11	12.0618	106
		12.0819	-0.66667	12.0819	7	12.0819	221
		12.1019	6	12.1019	-4	12.1019	95
		12.1219	-2	12.1219	1	12.1219	85
		12.1419	7	12.1419	-16	12.1419	131
		12.1619	-12.6667	12.1619	12	12.1619	147
		12.1819	-7	12.1819	19	12.1819	61
		12.2019	0	12.2019	1	12.2019	96
		12.2219	-8	12.2219	4	12.2219	147
		12.2419	-0.33333	12.2419	-2	12.2419	64
		12.2619	25.3333	12.2619	-31	12.2619	75
		12.2819	3	12.2819	2	12.2819	70
		12.3019	20	12.3019	12	12.3019	107
		12.3219	2	12.3219	8	12.3219	82
		12.3419	0	12.3419	20	12.3419	68
		12.3619	9.33333	12.3619	-8	12.3619	85
		12.3819	1.33333	12.3819	-1	12.3819	86
		12.4019	-4.33333	12.4019	-3	12.4019	118
		12.4219	-7.33333	12.4219	27	12.4219	106
		12.4419	-1.66667	12.4419	4	12.4419	119
		12.4619	-1.33333	12.4619	-1	12.4619	74
		12.4819	-5.33333	12.4819	-18	12.4819	90
		12.5019	5	12.5019	6	12.5019	26
		12.5219	-7.66667	12.5219	-6	12.5219	112
		12.5419	9.66667	12.5419	-6	12.5419	65
		12.5619	-5	12.5619	16	12.5619	87
		12.5819	-10	12.5819	-14	12.5819	78
		12.6019	4.33333	12.6019	-13	12.6019	27
		12.6219	-6.66667	12.6219	-17	12.6219	32
		12.6419	6.66667	12.6419	14	12.6419	4
		12.6619	19.6667	12.6619	-4	12.6619	42
		12.6819	-9.33333	12.6819	-21	12.6819	76
		12.702	-8.66667	12.702	15	12.702	38
		12.722	-6	12.722	-16	12.722	75
		12.742	4	12.742	36	12.742	57
		12.762	12.6667	12.762	-8	12.762	63
		12.782	7.33333	12.782	32	12.782	94
		12.802	17.3333	12.802	12	12.802	67
		12.822	-2.33333	12.822	17	12.822	14
		12.842	2	12.842	33	12.842	63
		12.862	2.66667	12.862	22	12.862	16
		12.882	3	12.882	-15	12.882	11
		12.902	-2.66667	12.902	-13	12.902	48
		12.922	6.66667	12.922	6	12.922	75
		12.942	6.33333	12.942	-15	12.942	8
		12.962	6	12.962	-28	12.962	59
		12.982	7	12.982	40	12.982	26
		13.002	21.6667	13.002	-11	13.002	74
		13.022	41.6667	13.022	-12	13.022	21
		13.042	8	13.042	4	13.042	13
		13.062	24.6667	13.062	-11	13.062	15
		13.082	28	13.082	-5	13.082	14
		13.102	31	13.102	0	13.102	26
		13.122	70.3333	13.122	-6	13.122	44
		13.142	26.6667	13.142	-14	13.142	-10
		13.162	26.3333	13.162	-5	13.162	-13
		13.182	41	13.182	20	13.182	5
		13.202	36.3333	13.202	-19	13.202	40
		13.222	50.3333	13.222	-11	13.222	33
		13.242	63.6667	13.242	1	13.242	30
		13.262	61.6667	13.262	14	13.262	34
		13.282	66.3333	13.282	40	13.282	66
		13.302	65	13.302	-5	13.302	55
		13.3221	76	13.3221	-6	13.3221	32
		13.3421	76.3333	13.3421	4	13.3421	13
		13.3621	78.6667	13.3621	19	13.3621	-20
		13.3821	82	13.3821	3	13.3821	40
		13.4021	81	13.4021	-31	13.4021	43
		13.4221	94	13.4221	23	13.4221	17
		13.4421	96.6667	13.4421	23	13.4421	38
		13.4621	136.667	13.4621	5	13.4621	38
		13.4821	137.667	13.4821	10	13.4821	12
		13.5021	123.333	13.5021	19	13.5021	8
		13.5221	138.667	13.5221	-22	13.5221	8
		13.5421	161.667	13.5421	-11	13.5421	11
		13.5621	157.333	13.5621	-15	13.5621	-12
		13.5821	158.333	13.5821	1	13.5821	-18
		13.6021	188.333	13.6021	27	13.6021	-27
		13.6221	165	13.6221	24	13.6221	15
		13.6421	172	13.6421	10	13.6421	-24
		13.6621	173.333	13.6621	11	13.6621	35
		13.6821	193.333	13.6821	17	13.6821	84
		13.7021	220.333	13.7021	-8	13.7021	-11
		13.7221	231.333	13.7221	-11	13.7221	-9
		13.7421	217	13.7421	9	13.7421	47
		13.7621	236	13.7621	-40	13.7621	42
		13.7821	246	13.7821	-2	13.7821	47
		13.8021	240.333	13.8021	-1	13.8021	-24
		13.8221	271.667	13.8221	11	13.8221	12
		13.8421	288.667	13.8421	11	13.8421	-14
		13.8621	294	13.8621	18	13.8621	23
		13.8821	291.333	13.8821	-35	13.8821	10
		13.9021	325.667	13.9021	16	13.9021	-2
		13.9221	323	13.9221	-19	13.9221	-18
		13.9422	365.333	13.9422	-6	13.9422	2
		13.9622	370.667	13.9622	8	13.9622	27
		13.9822	370.333	13.9822	-17	13.9822	21
		14.0022	359.667	14.0022	17	14.0022	-1
		14.0222	391.667	14.0222	8	14.0222	-43
		14.0422	429	14.0422	27	14.0422	2
		14.0622	459.333	14.0622	4	14.0622	17
		14.0822	452.333	14.0822	-19	14.0822	-20
		14.1022	453.333	14.1022	-3	14.1022	-22
		14.1222	459.667	14.1222	17	14.1222	-19
		14.1422	476	14.1422	-10	14.1422	-18
		14.1622	498.667	14.1622	-2	14.1622	-1
		14.1822	481.333	14.1822	-16	14.1822	8
		14.2022	497.667	14.2022	4	14.2022	5
		14.2222	544.667	14.2222	11	14.2222	-59
		14.2422	518.333	14.2422	16	14.2422	17
		14.2622	535	14.2622	-7	14.2622	-24
		14.2822	565.333	14.2822	15	14.2822	5
		14.3022	550.333	14.3022	-8	14.3022	-13
		14.3222	568.333	14.3222	14	14.3222	41
		14.3422	580.333	14.3422	-4	14.3422	42
		14.3622	584.333	14.3622	6	14.3622	63
		14.3822	588.667	14.3822	4	14.3822	-14
		14.4022	625.667	14.4022	-8	14.4022	51
		14.4222	587.333	14.4222	32	14.4222	18
		14.4422	594	14.4422	5	14.4422	2
		14.4622	625.667	14.4622	28	14.4622	14
		14.4822	640	14.4822	2	14.4822	-3
		14.5022	628.333	14.5022	-11	14.5022	40
		14.5222	638.333	14.5222	-17	14.5222	5
		14.5422	616	14.5422	11	14.5422	30
		14.5622	666.667	14.5622	-8	14.5622	19
		14.5823	627.667	14.5823	45	14.5823	-10
		14.6023	663.667	14.6023	-1	14.6023	30
		14.6223	615.333	14.6223	-1	14.6223	55
		14.6423	671.667	14.6423	34	14.6423	17
		14.6623	649.333	14.6623	4	14.6623	20
		14.6823	615	14.6823	18	14.6823	1
		14.7023	641	14.7023	-13	14.7023	-31
		14.7223	608	14.7223	-14	14.7223	-2
		14.7423	583.333	14.7423	15	14.7423	99
		14.7623	596.333	14.7623	30	14.7623	17
		14.7823	650.667	14.7823	27	14.7823	70
		14.8023	611	14.8023	-18	14.8023	0
		14.8223	587.667	14.8223	-6	14.8223	-10
		14.8423	600.667	14.8423	-15	14.8423	24
		14.8623	587	14.8623	-4	14.8623	-12
		14.8823	584	14.8823	7	14.8823	21
		14.9023	566.667	14.9023	21	14.9023	-1
		14.9223	549	14.9223	-16	14.9223	58
		14.9423	528	14.9423	3	14.9423	-12
		14.9623	522	14.9623	7	14.9623	21
		14.9823	557.333	14.9823	-13	14.9823	-9
		15.0023	525	15.0023	11	15.0023	22
		15.0223	512	15.0223	7	15.0223	-16
		15.0423	500.333	15.0423	-7	15.0423	22
		15.0623	489.667	15.0623	-1	15.0623	-2
		15.0823	497	15.0823	-22	15.0823	41
		15.1023	444.333	15.1023	7	15.1023	13
		15.1223	441.667	15.1223	-6	15.1223	-10
		15.1423	462.667	15.1423	6	15.1423	14
		15.1623	439	15.1623	5	15.1623	3
		15.1823	449.333	15.1823	12	15.1823	17
		15.2024	458.333	15.2024	-18	15.2024	23
		15.2224	425	15.2224	-11	15.2224	55
		15.2424	388.667	15.2424	10	15.2424	-3
		15.2624	409	15.2624	19	15.2624	-16
		15.2824	433	15.2824	40	15.2824	20
		15.3024	383.333	15.3024	21	15.3024	32
		15.3224	407.667	15.3224	-16	15.3224	-15
		15.3424	395.667	15.3424	0	15.3424	-28
		15.3624	377.667	15.3624	22	15.3624	-13
		15.3824	370	15.3824	12	15.3824	11
		15.4024	373	15.4024	-8	15.4024	14
		15.4224	380.333	15.4224	14	15.4224	19
		15.4424	339.667	15.4424	-6	15.4424	-26
		15.4624	380.333	15.4624	12	15.4624	0
		15.4824	373	15.4824	-20	15.4824	23
		15.5024	378.333	15.5024	-12	15.5024	-11
		15.5224	329	15.5224	18	15.5224	-24
		15.5424	379.333	15.5424	22	15.5424	28
		15.5624	353	15.5624	42	15.5624	-15
		15.5824	362	15.5824	-5	15.5824	-56
		15.6024	358.333	15.6024	25	15.6024	16
		15.6224	361.333	15.6224	8	15.6224	5
		15.6424	354.667	15.6424	1	15.6424	88
		15.6624	364.667	15.6624	-15	15.6624	-10
		15.6824	360.333	15.6824	3	15.6824	-12
		15.7024	369.333	15.7024	-4	15.7024	40
		15.7224	338.667	15.7224	-10	15.7224	-3
		15.7424	325.667	15.7424	5	15.7424	54
		15.7624	360	15.7624	-7	15.7624	20
		15.7824	351.667	15.7824	13	15.7824	23
		15.8024	372	15.8024	21	15.8024	-42
		15.8225	345.667	15.8225	44	15.8225	-14
		15.8425	387.333	15.8425	38	15.8425	19
		15.8625	391.333	15.8625	42	15.8625	36
		15.8825	374.333	15.8825	53	15.8825	-7
		15.9025	366.333	15.9025	19	15.9025	-7
		15.9225	400	15.9225	2	15.9225	-74
		15.9425	406.667	15.9425	1	15.9425	33
		15.9625	408.667	15.9625	5	15.9625	-7
		15.9825	408.667	15.9825	29	15.9825	44
		16.0025	406	16.0025	3	16.0025	7
		16.0225	366.333	16.0225	37	16.0225	38
		16.0425	420.667	16.0425	-10	16.0425	8
		16.0625	405.667	16.0625	3	16.0625	19
		16.0825	431	16.0825	5	16.0825	-34
		16.1025	464.667	16.1025	30	16.1025	-18
		16.1225	442.667	16.1225	-3	16.1225	22
		16.1425	409	16.1425	-6	16.1425	2
		16.1625	426.333	16.1625	-13	16.1625	3
		16.1825	450.667	16.1825	-11	16.1825	1
		16.2025	456	16.2025	7	16.2025	-3
		16.2225	430	16.2225	20	16.2225	58
		16.2425	452.667	16.2425	27	16.2425	24
		16.2625	434	16.2625	-12	16.2625	-6
		16.2825	412.333	16.2825	19	16.2825	30
		16.3025	430.667	16.3025	21	16.3025	13
		16.3225	437.667	16.3225	1	16.3225	-9
		16.3425	453.333	16.3425	23	16.3425	-16
		16.3625	434.333	16.3625	1	16.3625	43
		16.3825	419.333	16.3825	47	16.3825	48
		16.4025	430.333	16.4025	21	16.4025	5
		16.4225	449	16.4225	33	16.4225	46
		16.4426	397.667	16.4426	-2	16.4426	9
		16.4626	399.667	16.4626	17	16.4626	12
		16.4826	400.667	16.4826	19	16.4826	32
		16.5026	390.333	16.5026	5	16.5026	-4
		16.5226	373	16.5226	-16	16.5226	-28
		16.5426	390.667	16.5426	-6	16.5426	12
		16.5626	362.667	16.5626	-22	16.5626	40
		16.5826	355.333	16.5826	18	16.5826	40
		16.6026	357	16.6026	5	16.6026	28
		16.6226	327.667	16.6226	2	16.6226	12
		16.6426	321	16.6426	18	16.6426	28
		16.6626	301	16.6626	33	16.6626	13
		16.6826	313.667	16.6826	1	16.6826	37
		16.7026	271.333	16.7026	26	16.7026	43
		16.7226	275.667	16.7226	25	16.7226	-32
		16.7426	279.333	16.7426	6	16.7426	-43
		16.7626	256.333	16.7626	23	16.7626	46
		16.7826	266.667	16.7826	26	16.7826	64
		16.8026	259	16.8026	18	16.8026	2
		16.8226	214.333	16.8226	-14	16.8226	26
		16.8426	221.667	16.8426	-7	16.8426	-63
		16.8626	193	16.8626	-10	16.8626	34
		16.8826	193	16.8826	33	16.8826	38
		16.9026	186.333	16.9026	-8	16.9026	57
		16.9226	195.333	16.9226	24	16.9226	-3
		16.9426	185	16.9426	1	16.9426	12
		16.9626	162.667	16.9626	-4	16.9626	-13
		16.9826	146	16.9826	-11	16.9826	11
		17.0026	139.667	17.0026	19	17.0026	50
		17.0226	144.333	17.0226	-2	17.0226	47
		17.0426	148.333	17.0426	19	17.0426	34
		17.0626	125	17.0626	7	17.0626	21
		17.0827	110	17.0827	0	17.0827	22
		17.1027	127.667	17.1027	13	17.1027	-6
		17.1227	98	17.1227	-20	17.1227	78
		17.1427	94.3333	17.1427	7	17.1427	-16
		17.1627	97.6667	17.1627	16	17.1627	-26
		17.1827	67.6667	17.1827	-33	17.1827	-24
		17.2027	90	17.2027	-13	17.2027	3
		17.2227	64	17.2227	20	17.2227	43
		17.2427	69	17.2427	-2	17.2427	36
		17.2627	69.6667	17.2627	-23	17.2627	-36
		17.2827	85.3333	17.2827	29	17.2827	-16
		17.3027	34	17.3027	-14	17.3027	-32
		17.3227	72.3333	17.3227	-2	17.3227	17
		17.3427	48.3333	17.3427	13	17.3427	22
		17.3627	54.3333	17.3627	-23	17.3627	13
		17.3827	30.3333	17.3827	9	17.3827	16
		17.4027	32.6667	17.4027	5	17.4027	-19
		17.4227	51.3333	17.4227	1	17.4227	1
		17.4427	21	17.4427	23	17.4427	-16
		17.4627	33	17.4627	-6	17.4627	0
		17.4827	7	17.4827	27	17.4827	59
		17.5027	27.6667	17.5027	-10	17.5027	55
		17.5227	15.3333	17.5227	-17	17.5227	52
		17.5427	9.33333	17.5427	3	17.5427	2
		17.5627	15.3333	17.5627	-23	17.5627	34
		17.5827	8.66667	17.5827	14	17.5827	-33
		17.6027	27.3333	17.6027	31	17.6027	24
		17.6227	9.66667	17.6227	15	17.6227	-23
		17.6427	13.6667	17.6427	-3	17.6427	116
		17.6627	-1	17.6627	0	17.6627	-21
		17.6827	-9	17.6827	24	17.6827	36
		17.7028	-0.66667	17.7028	1	17.7028	55
		17.7228	9	17.7228	21	17.7228	5
		17.7428	-4.33333	17.7428	3	17.7428	-18
		17.7628	19	17.7628	8	17.7628	85
		17.7828	7.66667	17.7828	-8	17.7828	31
		17.8028	6.33333	17.8028	-28	17.8028	67
		17.8228	-9	17.8228	8	17.8228	23
		17.8428	30.6667	17.8428	4	17.8428	37
		17.8628	6	17.8628	31	17.8628	90
		17.8828	-7.66667	17.8828	-4	17.8828	54
		17.9028	3.66667	17.9028	23	17.9028	-24
		17.9228	-6	17.9228	19	17.9228	14
		17.9428	6.66667	17.9428	-18	17.9428	68
		17.9628	1	17.9628	13	17.9628	123
		17.9828	6.33333	17.9828	7	17.9828	77
		18.0028	6	18.0028	13	18.0028	93
		18.0228	-18	18.0228	-5	18.0228	56
		18.0428	-6.33333	18.0428	4	18.0428	129
		18.0628	-0.66667	18.0628	41	18.0628	156
		18.0828	-17.3333	18.0828	25	18.0828	104
		18.1028	17.3333	18.1028	-9	18.1028	74
		18.1228	-10.6667	18.1228	-5	18.1228	62
		18.1428	-5	18.1428	40	18.1428	113
		18.1628	-4.33333	18.1628	47	18.1628	114
		18.1828	-6.66667	18.1828	3	18.1828	134
		18.2028	-9	18.2028	6	18.2028	88
		18.2228	10.3333	18.2228	-6	18.2228	152
		18.2428	-1.33333	18.2428	18	18.2428	89
		18.2628	8.66667	18.2628	16	18.2628	155
		18.2828	4.33333	18.2828	8	18.2828	68
		18.3028	-0.66667	18.3028	23	18.3028	89
		18.3229	-7.66667	18.3229	17	18.3229	124
		18.3429	7	18.3429	-3	18.3429	135
		18.3629	-5.66667	18.3629	-9	18.3629	152
		18.3829	6.66667	18.3829	11	18.3829	172
		18.4029	16.6667	18.4029	22	18.4029	189
		18.4229	0	18.4229	0	18.4229	97
		18.4429	-7	18.4429	-15	18.4429	82
		18.4629	-16	18.4629	-12	18.4629	177
		18.4829	6.66667	18.4829	3	18.4829	206
		18.5029	11.3333	18.5029	-6	18.5029	141
		18.5229	24.6667	18.5229	2	18.5229	200
		18.5429	12.3333	18.5429	28	18.5429	169
		18.5629	4	18.5629	-28	18.5629	148
		18.5829	4.66667	18.5829	8	18.5829	234
		18.6029	9	18.6029	1	18.6029	188
		18.6229	11	18.6229	8	18.6229	171
		18.6429	-1.66667	18.6429	-2	18.6429	167
		18.6629	-11.6667	18.6629	-9	18.6629	182
		18.6829	-1	18.6829	18	18.6829	253
		18.7029	19.6667	18.7029	32	18.7029	193
		18.7229	-5	18.7229	-1	18.7229	212
		18.7429	4.33333	18.7429	-21	18.7429	184
		18.7629	8.33333	18.7629	2	18.7629	127
		18.7829	24.6667	18.7829	21	18.7829	234
		18.8029	-5	18.8029	-1	18.8029	200
		18.8229	2	18.8229	15	18.8229	257
		18.8429	-5.66667	18.8429	-5	18.8429	216
		18.8629	-17.6667	18.8629	-20	18.8629	292
		18.8829	16.3333	18.8829	4	18.8829	255
		18.9029	-7.33333	18.9029	48	18.9029	340
		18.9229	-4	18.9229	34	18.9229	310
		18.943	-7.33333	18.943	25	18.943	256
		18.963	-11.6667	18.963	14	18.963	340
		18.983	0.33333	18.983	20	18.983	274
		19.003	-3	19.003	0	19.003	349
		19.023	-10.6667	19.023	-13	19.023	267
		19.043	-2.66667	19.043	17	19.043	302
		19.063	-0.66667	19.063	49	19.063	318
		19.083	-7.66667	19.083	13	19.083	366
		19.103	0.66667	19.103	42	19.103	430
		19.123	6.33333	19.123	8	19.123	409
		19.143	7.66667	19.143	9	19.143	329
		19.163	5.33333	19.163	34	19.163	361
		19.183	-7	19.183	25	19.183	377
		19.203	22	19.203	14	19.203	341
		19.223	6.66667	19.223	75	19.223	398
		19.243	-2	19.243	67	19.243	482
		19.263	-12.6667	19.263	53	19.263	407
		19.283	2.33333	19.283	95	19.283	467
		19.303	-6.33333	19.303	152	19.303	325
		19.323	24	19.323	170	19.323	415
		19.343	5.33333	19.343	226	19.343	385
		19.363	-11.6667	19.363	215	19.363	472
		19.383	-0.66667	19.383	275	19.383	466
		19.403	6.33333	19.403	327	19.403	444
		19.423	0	19.423	365	19.423	415
		19.443	-4.33333	19.443	353	19.443	472
		19.463	9	19.463	395	19.463	445
		19.483	20	19.483	425	19.483	489
		19.503	1.33333	19.503	470	19.503	553
		19.523	10.3333	19.523	430	19.523	447
		19.543	33.6667	19.543	453	19.543	433
		19.563	-1	19.563	420	19.563	471
		19.5831	-1	19.5831	413	19.5831	467
		19.6031	10.6667	19.6031	317	19.6031	584
		19.6231	-1.33333	19.6231	392	19.6231	369
		19.6431	-0.33333	19.6431	336	19.6431	541
		19.6631	12.6667	19.6631	342	19.6631	517
		19.6831	7	19.6831	309	19.6831	389
		19.7031	9	19.7031	246	19.7031	459
		19.7231	3	19.7231	322	19.7231	437
		19.7431	25.3333	19.7431	224	19.7431	528
		19.7631	23.3333	19.7631	255	19.7631	439
		19.7831	36	19.7831	263	19.7831	495
		19.8031	10.3333	19.8031	270	19.8031	490
		19.8231	30.6667	19.8231	155	19.8231	476
		19.8431	50.3333	19.8431	220	19.8431	509
		19.8631	60.6667	19.8631	209	19.8631	452
		19.8831	64	19.8831	193	19.8831	436
		19.9031	37.3333	19.9031	214	19.9031	485
		19.9231	51	19.9231	192	19.9231	489
		19.9431	21.3333	19.9431	192	19.9431	471
		19.9631	34.6667	19.9631	148	19.9631	481
		19.9831	70.6667	19.9831	215	19.9831	485
		20.0031	39.3333	20.0031	129	20.0031	457
		20.0231	46	20.0231	108	20.0231	433
		20.0431	59.6667	20.0431	128	20.0431	451
		20.0631	42.6667	20.0631	143	20.0631	485
		20.0831	48.3333	20.0831	155	20.0831	603
		20.1031	80.6667	20.1031	137	20.1031	546
		20.1231	53.6667	20.1231	155	20.1231	466
		20.1431	69	20.1431	146	20.1431	429
		20.1631	77	20.1631	124	20.1631	392
		20.1831	68	20.1831	101	20.1831	405
		20.2032	66.6667	20.2032	86	20.2032	406
		20.2232	76	20.2232	150	20.2232	368
		20.2432	73.3333	20.2432	122	20.2432	428
		20.2632	81.3333	20.2632	129	20.2632	438
		20.2832	69.6667	20.2832	100	20.2832	476
		20.3032	79.6667	20.3032	97	20.3032	389
		20.3232	83.3333	20.3232	141	20.3232	457
		20.3432	87	20.3432	109	20.3432	368
		20.3632	95.3333	20.3632	116	20.3632	451
		20.3832	103.333	20.3832	110	20.3832	474
		20.4032	79.6667	20.4032	92	20.4032	461
		20.4232	105.667	20.4232	49	20.4232	402
		20.4432	101	20.4432	73	20.4432	407
		20.4632	88.6667	20.4632	150	20.4632	448
		20.4832	108.333	20.4832	88	20.4832	421
		20.5032	95.3333	20.5032	39	20.5032	346
		20.5232	79.6667	20.5232	33	20.5232	461
		20.5432	140.667	20.5432	110	20.5432	441
		20.5632	122.333	20.5632	58	20.5632	406
		20.5832	112.333	20.5832	66	20.5832	337
		20.6032	124	20.6032	75	20.6032	399
		20.6232	96.6667	20.6232	61	20.6232	430
		20.6432	99.6667	20.6432	72	20.6432	453
		20.6632	132.667	20.6632	59	20.6632	426
		20.6832	143	20.6832	59	20.6832	387
		20.7032	115	20.7032	79	20.7032	416
		20.7232	158.333	20.7232	78	20.7232	392
		20.7432	135	20.7432	63	20.7432	386
		20.7632	157	20.7632	78	20.7632	402
		20.7832	156.667	20.7832	66	20.7832	465
		20.8032	158.333	20.8032	66	20.8032	442
		20.8233	195	20.8233	35	20.8233	422
		20.8433	148	20.8433	73	20.8433	390
		20.8633	174.667	20.8633	86	20.8633	428
		20.8833	168.667	20.8833	92	20.8833	400
		20.9033	187	20.9033	59	20.9033	359
		20.9233	166	20.9233	92	20.9233	367
		20.9433	239.333	20.9433	83	20.9433	425
		20.9633	198.333	20.9633	18	20.9633	426
		20.9833	233	20.9833	49	20.9833	387
		21.0033	234.333	21.0033	53	21.0033	456
		21.0233	223.667	21.0233	36	21.0233	412
		21.0433	243.333	21.0433	64	21.0433	443
		21.0633	246.667	21.0633	26	21.0633	358
		21.0833	248.667	21.0833	45	21.0833	435
		21.1033	250.667	21.1033	63	21.1033	416
		21.1233	297.333	21.1233	61	21.1233	410
		21.1433	293.667	21.1433	49	21.1433	425
		21.1633	306.333	21.1633	70	21.1633	461
		21.1833	316.667	21.1833	65	21.1833	421
		21.2033	320	21.2033	81	21.2033	411
		21.2233	309.333	21.2233	18	21.2233	433
		21.2433	359	21.2433	-14	21.2433	335
		21.2633	376	21.2633	-26	21.2633	447
		21.2833	377.333	21.2833	24	21.2833	397
		21.3033	387	21.3033	-7	21.3033	478
		21.3233	393.667	21.3233	86	21.3233	425
		21.3433	438	21.3433	63	21.3433	412
		21.3633	426.667	21.3633	47	21.3633	426
		21.3833	490.667	21.3833	11	21.3833	333
		21.4033	472.667	21.4033	40	21.4033	452
		21.4233	487	21.4233	20	21.4233	448
		21.4434	535.333	21.4434	20	21.4434	352
		21.4634	534	21.4634	21	21.4634	481
		21.4834	591.333	21.4834	20	21.4834	405
		21.5034	595.333	21.5034	41	21.5034	357
		21.5234	599.333	21.5234	-1	21.5234	319
		21.5434	612	21.5434	-29	21.5434	307
		21.5634	675	21.5634	1	21.5634	337
		21.5834	671	21.5834	5	21.5834	349
		21.6034	724	21.6034	34	21.6034	358
		21.6234	724	21.6234	-24	21.6234	286
		21.6434	751.667	21.6434	25	21.6434	289
		21.6634	825.667	21.6634	24	21.6634	356
		21.6834	845.333	21.6834	25	21.6834	287
		21.7034	853.667	21.7034	19	21.7034	315
		21.7234	903.333	21.7234	20	21.7234	341
		21.7434	908.667	21.7434	66	21.7434	343
		21.7634	1003	21.7634	7	21.7634	290
		21.7834	1007.67	21.7834	-2	21.7834	242
		21.8034	1024.33	21.8034	29	21.8034	265
		21.8234	1079.67	21.8234	-7	21.8234	332
		21.8434	1119	21.8434	4	21.8434	314
		21.8634	1174.67	21.8634	-19	21.8634	265
		21.8834	1214.67	21.8834	36	21.8834	288
		21.9034	1266	21.9034	-19	21.9034	287
		21.9234	1281.67	21.9234	-3	21.9234	305
		21.9434	1326.67	21.9434	33	21.9434	256
		21.9634	1382.33	21.9634	25	21.9634	251
		21.9834	1354.67	21.9834	4	21.9834	306
		22.0034	1455	22.0034	42	22.0034	311
		22.0234	1519.33	22.0234	3	22.0234	287
		22.0434	1576.33	22.0434	-32	22.0434	211
		22.0634	1595.33	22.0634	14	22.0634	223
		22.0835	1655.67	22.0835	3	22.0835	234
		22.1035	1743.33	22.1035	18	22.1035	264
		22.1235	1748	22.1235	2	22.1235	172
		22.1435	1786	22.1435	-7	22.1435	193
		22.1635	1809.33	22.1635	-24	22.1635	189
		22.1835	1847.67	22.1835	14	22.1835	235
		22.2035	1920	22.2035	-5	22.2035	208
		22.2235	1987	22.2235	33	22.2235	218
		22.2435	2034.67	22.2435	-4	22.2435	209
		22.2635	2073.67	22.2635	4	22.2635	162
		22.2835	2089.33	22.2835	33	22.2835	196
		22.3035	2115.33	22.3035	10	22.3035	210
		22.3235	2089.33	22.3235	-3	22.3235	156
		22.3435	2201	22.3435	52	22.3435	151
		22.3635	2241.33	22.3635	14	22.3635	131
		22.3835	2214.67	22.3835	1	22.3835	217
		22.4035	2262.67	22.4035	18	22.4035	150
		22.4235	2277	22.4235	-4	22.4235	179
		22.4435	2319.33	22.4435	-3	22.4435	174
		22.4635	2294.67	22.4635	-27	22.4635	119
		22.4835	2233.67	22.4835	17	22.4835	123
		22.5035	2269.67	22.5035	-10	22.5035	106
		22.5235	2245.67	22.5235	4	22.5235	138
		22.5435	2307	22.5435	2	22.5435	73
		22.5635	2258	22.5635	7	22.5635	103
		22.5835	2234	22.5835	-36	22.5835	109
		22.6035	2285.33	22.6035	10	22.6035	135
		22.6235	2236.67	22.6235	-10	22.6235	153
		22.6435	2158.33	22.6435	28	22.6435	101
		22.6635	2213.67	22.6635	-1	22.6635	53
		22.6835	2065	22.6835	-5	22.6835	61
		22.7036	2110.33	22.7036	2	22.7036	40
		22.7236	2040.67	22.7236	-36	22.7236	100
		22.7436	1965.33	22.7436	30	22.7436	70
		22.7636	1976	22.7636	-21	22.7636	103
		22.7836	1916.67	22.7836	-21	22.7836	76
		22.8036	1856	22.8036	1	22.8036	59
		22.8236	1812	22.8236	26	22.8236	67
		22.8436	1768	22.8436	15	22.8436	-13
		22.8636	1692.67	22.8636	-7	22.8636	127
		22.8836	1660.67	22.8836	12	22.8836	88
		22.9036	1649	22.9036	30	22.9036	29
		22.9236	1578.33	22.9236	30	22.9236	112
		22.9436	1501.67	22.9436	15	22.9436	31
		22.9636	1441	22.9636	-32	22.9636	70
		22.9836	1356.33	22.9836	6	22.9836	-25
		23.0036	1324.33	23.0036	20	23.0036	35
		23.0236	1271.67	23.0236	13	23.0236	58
		23.0436	1239.67	23.0436	40	23.0436	-9
		23.0636	1193	23.0636	19	23.0636	20
		23.0836	1128	23.0836	20	23.0836	35
		23.1036	1135	23.1036	-2	23.1036	-18
		23.1236	1071.33	23.1236	-21	23.1236	-19
		23.1436	1003.33	23.1436	1	23.1436	44
		23.1636	981	23.1636	4	23.1636	55
		23.1836	927.333	23.1836	-4	23.1836	32
		23.2036	898.667	23.2036	-3	23.2036	-24
		23.2236	867	23.2236	1	23.2236	56
		23.2436	835	23.2436	4	23.2436	17
		23.2636	772	23.2636	-1	23.2636	-46
		23.2836	704	23.2836	-21	23.2836	32
		23.3036	686	23.3036	-17	23.3036	-50
		23.3237	682.667	23.3237	37	23.3237	-30
		23.3437	663.333	23.3437	42	23.3437	-13
		23.3637	603.333	23.3637	11	23.3637	-12
		23.3837	604.333	23.3837	3	23.3837	4
		23.4037	552	23.4037	-5	23.4037	-43
		23.4237	529	23.4237	30	23.4237	20
		23.4437	502.333	23.4437	35	23.4437	-8
		23.4637	424.667	23.4637	36	23.4637	39
		23.4837	468	23.4837	-11	23.4837	-54
		23.5037	437.667	23.5037	-10	23.5037	-22
		23.5237	422.333	23.5237	-14	23.5237	-32
		23.5437	385.333	23.5437	-3	23.5437	32
		23.5637	377.667	23.5637	-12	23.5637	21
		23.5837	363	23.5837	-19	23.5837	2
		23.6037	348.333	23.6037	21	23.6037	-30
		23.6237	315.667	23.6237	-14	23.6237	-2
		23.6437	301	23.6437	-5	23.6437	-3
		23.6637	287.667	23.6637	-20	23.6637	16
		23.6837	251.667	23.6837	-50	23.6837	-9
		23.7037	261.667	23.7037	39	23.7037	-29
		23.7237	252	23.7237	1	23.7237	-5
		23.7437	249.333	23.7437	27	23.7437	-8
		23.7637	228	23.7637	-33	23.7637	-22
		23.7837	222	23.7837	-9	23.7837	26
		23.8037	236.333	23.8037	12	23.8037	-50
		23.8237	205.333	23.8237	16	23.8237	-9
		23.8437	181.667	23.8437	9	23.8437	27
		23.8637	190	23.8637	2	23.8637	42
		23.8837	199.333	23.8837	-1	23.8837	57
		23.9037	174.333	23.9037	-39	23.9037	14
		23.9237	172	23.9237	2	23.9237	42
		23.9438	162	23.9438	10	23.9438	-5
		23.9638	134	23.9638	-10	23.9638	-17
		23.9838	146.667	23.9838	30	23.9838	13
		24.0038	118.333	24.0038	-26	24.0038	9
		24.0238	118.333	24.0238	8	24.0238	89
		24.0438	142.667	24.0438	18	24.0438	24
		24.0638	92.3333	24.0638	14	24.0638	-3
		24.0838	113	24.0838	73	24.0838	-31
		24.1038	102.333	24.1038	-27	24.1038	4
		24.1238	113	24.1238	6	24.1238	-12
		24.1438	105	24.1438	-17	24.1438	-19
		24.1638	97.6667	24.1638	14	24.1638	14
		24.1838	130.333	24.1838	25	24.1838	44
		24.2038	106.333	24.2038	3	24.2038	12
		24.2238	88.3333	24.2238	4	24.2238	0
		24.2438	78.3333	24.2438	8	24.2438	-6
		24.2638	76.6667	24.2638	-4	24.2638	1
		24.2838	109	24.2838	6	24.2838	-16
		24.3038	80	24.3038	31	24.3038	-33
		24.3238	71.3333	24.3238	12	24.3238	17
		24.3438	62.3333	24.3438	22	24.3438	8
		24.3638	59	24.3638	18	24.3638	13
		24.3838	75	24.3838	33	24.3838	25
		24.4038	48.6667	24.4038	-10	24.4038	-16
		24.4238	68.3333	24.4238	-30	24.4238	-13
		24.4438	29.6667	24.4438	22	24.4438	39
		24.4638	37.6667	24.4638	16	24.4638	-31
		24.4838	53	24.4838	4	24.4838	35
		24.5038	54.3333	24.5038	12	24.5038	26
		24.5238	58	24.5238	44	24.5238	1
		24.5438	43.6667	24.5438	2	24.5438	33
		24.5638	21.3333	24.5638	14	24.5638	11
		24.5839	46.6667	24.5839	2	24.5839	36
		24.6039	26.3333	24.6039	25	24.6039	41
		24.6239	42.6667	24.6239	7	24.6239	12
		24.6439	55.3333	24.6439	4	24.6439	77
		24.6639	52.6667	24.6639	18	24.6639	41
		24.6839	39.6667	24.6839	34	24.6839	12
		24.7039	51.3333	24.7039	25	24.7039	4
		24.7239	41.3333	24.7239	19	24.7239	29
		24.7439	30	24.7439	16	24.7439	60
		24.7639	51	24.7639	53	24.7639	5
		24.7839	21.6667	24.7839	20	24.7839	63
		24.8039	36	24.8039	6	24.8039	-17
		24.8239	45.3333	24.8239	-19	24.8239	-27
		24.8439	23	24.8439	-22	24.8439	-14
		24.8639	64.3333	24.8639	21	24.8639	17
		24.8839	44.3333	24.8839	17	24.8839	17
		24.9039	29.6667	24.9039	12	24.9039	32
		24.9239	34.3333	24.9239	2	24.9239	10
		24.9439	43.3333	24.9439	63	24.9439	10
		24.9639	44	24.9639	7	24.9639	31
		24.9839	41.6667	24.9839	12	24.9839	-35
		25.0039	16	25.0039	4	25.0039	0
		25.0239	22.3333	25.0239	8	25.0239	1
		25.0439	25.6667	25.0439	-19	25.0439	5
		25.0639	19	25.0639	-12	25.0639	10
		25.0839	24.3333	25.0839	0	25.0839	-30
		25.1039	57.3333	25.1039	26	25.1039	-9
		25.1239	18	25.1239	-33	25.1239	22
		25.1439	20.3333	25.1439	-9	25.1439	36
		25.1639	19.3333	25.1639	15	25.1639	25
		25.1839	11.6667	25.1839	-29	25.1839	-49
		25.204	24.6667	25.204	37	25.204	-2
		25.224	13.3333	25.224	19	25.224	-11
		25.244	1.33333	25.244	15	25.244	-10
		25.264	-12	25.264	-26	25.264	-10
		25.284	-2	25.284	-2	25.284	37
		25.304	5.66667	25.304	47	25.304	-6
		25.324	16.3333	25.324	-11	25.324	7
		25.344	22.3333	25.344	35	25.344	54
		25.364	37.3333	25.364	4	25.364	-6
		25.384	22.6667	25.384	-6	25.384	-3
		25.404	15	25.404	30	25.404	-36
		25.424	10.3333	25.424	-4	25.424	24
		25.444	8.66667	25.444	21	25.444	38
		25.464	7.66667	25.464	-5	25.464	16
		25.484	19.6667	25.484	-19	25.484	-17
		25.504	10.3333	25.504	0	25.504	-19
		25.524	-1.66667	25.524	7	25.524	-1
		25.544	1.33333	25.544	-10	25.544	-23
		25.564	7	25.564	14	25.564	2
		25.584	13.3333	25.584	-12	25.584	-34
		25.604	-10.6667	25.604	25	25.604	7
		25.624	6	25.624	26	25.624	-5
		25.644	11	25.644	-30	25.644	-24
		25.664	10.6667	25.664	-19	25.664	-11
		25.684	-3.33333	25.684	2	25.684	-23
		25.704	9	25.704	21	25.704	1
		25.724	-10.3333	25.724	2	25.724	-61
		25.744	17.6667	25.744	-16	25.744	5
		25.764	-5	25.764	2	25.764	-12
		25.784	-3.33333	25.784	12	25.784	9
		25.804	0.66667	25.804	-12	25.804	47
		25.8241	9.66667	25.8241	-6	25.8241	13
		25.8441	2	25.8441	32	25.8441	-23
		25.8641	-4.33333	25.8641	44	25.8641	-8
		25.8841	1.66667	25.8841	46	25.8841	-8
		25.9041	9	25.9041	-16	25.9041	6
		25.9241	-1.33333	25.9241	51	25.9241	-49
		25.9441	0	25.9441	27	25.9441	-5
		25.9641	-7.66667	25.9641	9	25.9641	11
		25.9841	6	25.9841	7	25.9841	14
		26.0041	-6	26.0041	48	26.0041	-1
		26.0241	-2.66667	26.0241	27	26.0241	24
		26.0441	-3.33333	26.0441	0	26.0441	-6
		26.0641	-19.6667	26.0641	8	26.0641	12
		26.0841	3.33333	26.0841	8	26.0841	10
		26.1041	8	26.1041	-14	26.1041	-11
		26.1241	2.33333	26.1241	-12	26.1241	13
		26.1441	-15.3333	26.1441	-19	26.1441	-12
		26.1641	1.66667	26.1641	-17	26.1641	-6
		26.1841	-0.33333	26.1841	-3	26.1841	-7
		26.2041	-7.33333	26.2041	-9	26.2041	9
		26.2241	-17.6667	26.2241	10	26.2241	-5
		26.2441	25.3333	26.2441	2	26.2441	28
		26.2641	-17.6667	26.2641	2	26.2641	39
		26.2841	1.33333	26.2841	10	26.2841	-5
		26.3041	2	26.3041	-45	26.3041	-10
		26.3241	8	26.3241	3	26.3241	20
		26.3441	-2.33333	26.3441	-25	26.3441	35
		26.3641	-8	26.3641	-2	26.3641	66
		26.3841	-5.66667	26.3841	-21	26.3841	-5
		26.4041	-4	26.4041	13	26.4041	6
		26.4241	12	26.4241	-13	26.4241	28
		26.4442	5.33333	26.4442	10	26.4442	-48
		26.4642	14.6667	26.4642	13	26.4642	11
		26.4842	-20.3333	26.4842	-13	26.4842	27
		26.5042	5.33333	26.5042	-22	26.5042	5
		26.5242	-3.33333	26.5242	14	26.5242	-26
		26.5442	23.6667	26.5442	4	26.5442	-6
		26.5642	6.66667	26.5642	2	26.5642	12
		26.5842	11	26.5842	27	26.5842	10
		26.6042	2	26.6042	17	26.6042	41
		26.6242	-7	26.6242	-19	26.6242	-6
		26.6442	14	26.6442	17	26.6442	63
		26.6642	-4.66667	26.6642	-26	26.6642	15
		26.6842	10	26.6842	10	26.6842	92
		26.7042	-2.33333	26.7042	25	26.7042	103
		26.7242	-3	26.7242	9	26.7242	175
		26.7442	-5.33333	26.7442	-19	26.7442	135
		26.7642	4.66667	26.7642	-5	26.7642	39
		26.7842	-15.3333	26.7842	-19	26.7842	141
		26.8042	4.33333	26.8042	6	26.8042	78
		26.8242	24.3333	26.8242	28	26.8242	28
		26.8442	10.6667	26.8442	38	26.8442	19
		26.8642	-3	26.8642	1	26.8642	13
		26.8842	0	26.8842	-8	26.8842	-11
		26.9042	-17	26.9042	-7	26.9042	-27
		26.9242	0	26.9242	11	26.9242	12
		26.9442	-4.33333	26.9442	-45	26.9442	-6
		26.9642	14	26.9642	-10	26.9642	26
		26.9842	3	26.9842	21	26.9842	19
		27.0042	-10.6667	27.0042	-1	27.0042	2
		27.0242	27.6667	27.0242	9	27.0242	19
		27.0442	7	27.0442	-10	27.0442	-14
		27.0642	-2	27.0642	-19	27.0642	16
		27.0843	10.3333	27.0843	-16	27.0843	11
		27.1043	-14.3333	27.1043	34	27.1043	-25
		27.1243	1.33333	27.1243	27	27.1243	33
		27.1443	-2.66667	27.1443	-1	27.1443	7
		27.1643	13	27.1643	-3	27.1643	40
		27.1843	-23	27.1843	32	27.1843	27
		27.2043	4.66667	27.2043	6	27.2043	47
		27.2243	-11	27.2243	16	27.2243	10
		27.2443	-3.66667	27.2443	40	27.2443	16
		27.2643	-6.33333	27.2643	37	27.2643	22
		27.2843	-6.66667	27.2843	25	27.2843	20
		27.3043	7	27.3043	-2	27.3043	3
		27.3243	2.66667	27.3243	51	27.3243	40
		27.3443	-11	27.3443	23	27.3443	22
		27.3643	-3	27.3643	6	27.3643	9
		27.3843	5.66667	27.3843	29	27.3843	10
		27.4043	2.66667	27.4043	41	27.4043	-18
		27.4243	-6.33333	27.4243	10	27.4243	27
		27.4443	18	27.4443	47	27.4443	19
		27.4643	11	27.4643	33	27.4643	1
		27.4843	4	27.4843	44	27.4843	45
		27.5043	7.66667	27.5043	41	27.5043	38
		27.5243	17.3333	27.5243	38	27.5243	17
		27.5443	2.33333	27.5443	63	27.5443	-25
		27.5643	-1.33333	27.5643	42	27.5643	18
		27.5843	3.33333	27.5843	60	27.5843	-4
		27.6043	0.66667	27.6043	50	27.6043	-27
		27.6243	2	27.6243	52	27.6243	4
		27.6443	-7.33333	27.6443	42	27.6443	27
		27.6643	16	27.6643	64	27.6643	22
		27.6843	-8	27.6843	49	27.6843	15
		27.7044	2	27.7044	47	27.7044	11
		27.7244	0.33333	27.7244	88	27.7244	-52
		27.7444	14.6667	27.7444	54	27.7444	11
		27.7644	-3	27.7644	94	27.7644	8
		27.7844	5.66667	27.7844	106	27.7844	-15
		27.8044	-2	27.8044	66	27.8044	64
		27.8244	4.66667	27.8244	105	27.8244	59
		27.8444	3	27.8444	46	27.8444	48
		27.8644	-6.66667	27.8644	88	27.8644	39
		27.8844	6.33333	27.8844	140	27.8844	32
		27.9044	23.6667	27.9044	68	27.9044	11
		27.9244	-0.66667	27.9244	106	27.9244	74
		27.9444	7.66667	27.9444	122	27.9444	-6
		27.9644	-7.66667	27.9644	121	27.9644	43
		27.9844	0.66667	27.9844	110	27.9844	2
		28.0044	-1	28.0044	147	28.0044	-24
		28.0244	2.66667	28.0244	84	28.0244	-27
		28.0444	15.6667	28.0444	132	28.0444	65
		28.0644	0.66667	28.0644	143	28.0644	47
		28.0844	-3.33333	28.0844	121	28.0844	16
		28.1044	4.33333	28.1044	127	28.1044	43
		28.1244	-9.33333	28.1244	126	28.1244	31
		28.1444	15.3333	28.1444	113	28.1444	-20
		28.1644	-6	28.1644	94	28.1644	72
		28.1844	-9	28.1844	77	28.1844	0
		28.2044	-1.66667	28.2044	72	28.2044	51
		28.2244	11.3333	28.2244	87	28.2244	5
		28.2444	-0.66667	28.2444	78	28.2444	-12
		28.2644	16.3333	28.2644	85	28.2644	3
		28.2844	2.33333	28.2844	70	28.2844	-2
		28.3044	11	28.3044	127	28.3044	11
		28.3245	-8	28.3245	57	28.3245	-33
		28.3445	6.66667	28.3445	76	28.3445	27
		28.3645	19.3333	28.3645	84	28.3645	43
		28.3845	-10	28.3845	68	28.3845	5
		28.4045	-4	28.4045	137	28.4045	20
		28.4245	3.33333	28.4245	59	28.4245	34
		28.4445	13.6667	28.4445	44	28.4445	16
		28.4645	17.3333	28.4645	48	28.4645	43
		28.4845	0.66667	28.4845	75	28.4845	28
		28.5045	-2	28.5045	62	28.5045	-7
		28.5245	-0.33333	28.5245	31	28.5245	-1
		28.5445	0	28.5445	53	28.5445	45
		28.5645	-7.66667	28.5645	35	28.5645	-6
		28.5845	-9	28.5845	36	28.5845	39
		28.6045	2.66667	28.6045	7	28.6045	6
		28.6245	10	28.6245	37	28.6245	48
		28.6445	-6.66667	28.6445	48	28.6445	24
		28.6645	-5.33333	28.6645	13	28.6645	15
		28.6845	-6.33333	28.6845	-16	28.6845	36
		28.7045	-10.3333	28.7045	32	28.7045	16
		28.7245	13	28.7245	38	28.7245	57
		28.7445	-2	28.7445	24	28.7445	27
		28.7645	-6	28.7645	27	28.7645	36
		28.7845	11.6667	28.7845	-12	28.7845	19
		28.8045	14	28.8045	20	28.8045	35
		28.8245	4	28.8245	-32	28.8245	43
		28.8445	14.6667	28.8445	13	28.8445	-14
		28.8645	21.6667	28.8645	-20	28.8645	-29
		28.8845	8.66667	28.8845	-9	28.8845	14
		28.9045	20	28.9045	10	28.9045	36
		28.9245	26.6667	28.9245	3	28.9245	1
		28.9446	14.6667	28.9446	9	28.9446	53
		28.9646	4.33333	28.9646	-12	28.9646	36
		28.9846	3.33333	28.9846	9	28.9846	26
		29.0046	26	29.0046	-18	29.0046	40
		29.0246	3.33333	29.0246	-27	29.0246	-3
		29.0446	18.6667	29.0446	21	29.0446	35
		29.0646	19	29.0646	8	29.0646	38
		29.0846	20.6667	29.0846	18	29.0846	13
		29.1046	13	29.1046	0	29.1046	13
		29.1246	16.6667	29.1246	14	29.1246	36
		29.1446	6.66667	29.1446	27	29.1446	-56
		29.1646	26	29.1646	29	29.1646	40
		29.1846	0.66667	29.1846	17	29.1846	38
		29.2046	1.33333	29.2046	8	29.2046	37
		29.2246	-0.66667	29.2246	1	29.2246	12
		29.2446	13.3333	29.2446	62	29.2446	14
		29.2646	11.6667	29.2646	44	29.2646	-21
		29.2846	-2.66667	29.2846	52	29.2846	19
		29.3046	10.6667	29.3046	49	29.3046	33
		29.3246	3.66667	29.3246	90	29.3246	41
		29.3446	11.3333	29.3446	92	29.3446	24
		29.3646	-10	29.3646	139	29.3646	17
		29.3846	-11.3333	29.3846	151	29.3846	-8
		29.4046	12.3333	29.4046	127	29.4046	-1
		29.4246	4.33333	29.4246	91	29.4246	-11
		29.4446	5.66667	29.4446	87	29.4446	-6
		29.4646	12.3333	29.4646	61	29.4646	65
		29.4846	5.66667	29.4846	42	29.4846	-14
		29.5046	1.33333	29.5046	58	29.5046	0
		29.5246	-1.66667	29.5246	26	29.5246	31
		29.5446	13.6667	29.5446	-22	29.5446	-27
		29.5646	6.66667	29.5646	-17	29.5646	18
		29.5847	12.3333	29.5847	7	29.5847	36
		29.6047	-9	29.6047	-16	29.6047	-2
		29.6247	24.3333	29.6247	-4	29.6247	19
		29.6447	4	29.6447	-2	29.6447	-29
		29.6647	10	29.6647	-4	29.6647	0
		29.6847	1.66667	29.6847	-5	29.6847	24
		29.7047	11	29.7047	3	29.7047	2
		29.7247	2.33333	29.7247	-8	29.7247	30
		29.7447	2	29.7447	-28	29.7447	9
		29.7647	-9	29.7647	16	29.7647	-23
		29.7847	-5	29.7847	11	29.7847	-1
		29.8047	-3.33333	29.8047	-23	29.8047	-5
		29.8247	1	29.8247	-11	29.8247	20
		29.8447	5	29.8447	-8	29.8447	0
		29.8647	13.6667	29.8647	21	29.8647	-19
		29.8847	-6.33333	29.8847	-1	29.8847	65
		29.9047	-2.66667	29.9047	25	29.9047	52
		29.9247	-10.6667	29.9247	11	29.9247	15
		29.9447	10	29.9447	0	29.9447	-23
		29.9647	-4.33333	29.9647	-12	29.9647	-26
		29.9847	-4.33333	29.9847	-8	29.9847	39
		30.0047	6	30.0047	15	30.0047	26
		30.0247	-14.6667	30.0247	-12	30.0247	-4
		30.0447	2.33333	30.0447	-4	30.0447	17
		30.0647	-5.66667	30.0647	8	30.0647	21
		30.0847	28.6667	30.0847	-3	30.0847	34
		30.1047	-5	30.1047	-15	30.1047	36
		30.1247	3	30.1247	-22	30.1247	31
		30.1447	-16.6667	30.1447	18	30.1447	47
		30.1647	1.66667	30.1647	-5	30.1647	17
		30.1847	11.6667	30.1847	-16	30.1847	35
		30.2048	5.33333	30.2048	-23	30.2048	-1
		30.2248	-3	30.2248	15	30.2248	-3
		30.2448	-9	30.2448	20	30.2448	24
		30.2648	-3.33333	30.2648	1	30.2648	44
		30.2848	5.33333	30.2848	10	30.2848	48
		30.3048	-3.33333	30.3048	7	30.3048	15
		30.3248	0.33333	30.3248	2	30.3248	7
		30.3448	15.3333	30.3448	7	30.3448	22
		30.3648	-5.66667	30.3648	13	30.3648	-15
		30.3848	4.66667	30.3848	11	30.3848	6
		30.4048	2.33333	30.4048	3	30.4048	-2
		30.4248	-0.33333	30.4248	25	30.4248	24
		30.4448	-13.6667	30.4448	-4	30.4448	39
		30.4648	0.33333	30.4648	17	30.4648	39
		30.4848	-4.33333	30.4848	2	30.4848	28
		30.5048	6	30.5048	-15	30.5048	50
		30.5248	-6.33333	30.5248	-7	30.5248	5
		30.5448	3.33333	30.5448	29	30.5448	23
		30.5648	-1.66667	30.5648	-12	30.5648	9
		30.5848	-23.6667	30.5848	-1	30.5848	-16
		30.6048	7	30.6048	-5	30.6048	45
		30.6248	11.6667	30.6248	-3	30.6248	33
		30.6448	5.66667	30.6448	13	30.6448	50
		30.6648	9.33333	30.6648	15	30.6648	-8
		30.6848	10	30.6848	35	30.6848	14
		30.7048	9.33333	30.7048	25	30.7048	8
		30.7248	9.33333	30.7248	11	30.7248	48
		30.7448	13.6667	30.7448	16	30.7448	-18
		30.7648	20	30.7648	43	30.7648	-22
		30.7848	-1.33333	30.7848	23	30.7848	13
		30.8048	0.66667	30.8048	7	30.8048	12
		30.8249	1.66667	30.8249	35	30.8249	6
		30.8449	7	30.8449	6	30.8449	36
		30.8649	-14	30.8649	60	30.8649	28
		30.8849	-7	30.8849	9	30.8849	-21
		30.9049	13	30.9049	56	30.9049	10
		30.9249	-0.33333	30.9249	66	30.9249	62
		30.9449	6	30.9449	37	30.9449	8
		30.9649	13.6667	30.9649	34	30.9649	10
		30.9849	-3	30.9849	18	30.9849	18
		31.0049	4	31.0049	48	31.0049	50
		31.0249	-7	31.0249	-14	31.0249	-27
		31.0449	10.3333	31.0449	-7	31.0449	46
		31.0649	0	31.0649	25	31.0649	20
		31.0849	25.6667	31.0849	13	31.0849	-19
		31.1049	7.66667	31.1049	-35	31.1049	5
		31.1249	12	31.1249	-12	31.1249	0
		31.1449	-3.66667	31.1449	-6	31.1449	22
		31.1649	0	31.1649	19	31.1649	-33
		31.1849	-3.66667	31.1849	6	31.1849	21
		31.2049	-3	31.2049	12	31.2049	0
		31.2249	17.3333	31.2249	-1	31.2249	18
		31.2449	16.3333	31.2449	-17	31.2449	-16
		31.2649	7.33333	31.2649	2	31.2649	-3
		31.2849	-2.33333	31.2849	9	31.2849	38
		31.3049	7.66667	31.3049	14	31.3049	11
		31.3249	2	31.3249	3	31.3249	-4
		31.3449	5.33333	31.3449	-2	31.3449	0
		31.3649	13.6667	31.3649	13	31.3649	4
		31.3849	2.33333	31.3849	18	31.3849	3
		31.4049	3.66667	31.4049	-26	31.4049	9
		31.4249	10.3333	31.4249	1	31.4249	0
		31.445	9.66667	31.445	32	31.445	12
		31.465	6.33333	31.465	-1	31.465	-11
		31.485	-0.33333	31.485	11	31.485	6
		31.505	-9.33333	31.505	-6	31.505	5
		31.525	4.33333	31.525	12	31.525	13
		31.545	0.33333	31.545	30	31.545	3
		31.565	-6.66667	31.565	-6	31.565	-28
		31.585	-0.66667	31.585	-5	31.585	-2
		31.605	5.66667	31.605	-8	31.605	-1
		31.625	18	31.625	-28	31.625	6
		31.645	8.66667	31.645	19	31.645	22
		31.665	-8	31.665	9	31.665	12
		31.685	6	31.685	-14	31.685	-31
		31.705	5.66667	31.705	-19	31.705	-7
		31.725	-15	31.725	14	31.725	30
		31.745	-5.33333	31.745	20	31.745	3
		31.765	-7	31.765	22	31.765	23
		31.785	6	31.785	13	31.785	16
		31.805	-23.6667	31.805	-16	31.805	-12
		31.825	-6.33333	31.825	24	31.825	23
		31.845	11	31.845	0	31.845	-8
		31.865	-7.66667	31.865	12	31.865	55
		31.885	-14	31.885	-12	31.885	-23
		31.905	11	31.905	0	31.905	16
		31.925	-2	31.925	13	31.925	-13
		31.945	-2.33333	31.945	16	31.945	26
		31.965	-1.33333	31.965	-14	31.965	30
		31.985	10.3333	31.985	20	31.985	37
		32.005	-6	32.005	0	32.005	19
		32.025	13.6667	32.025	-8	32.025	6
		32.045	-9	32.045	16	32.045	-13
		32.065	11	32.065	-44	32.065	50
		32.0851	-5	32.0851	-11	32.0851	-12
		32.1051	16.3333	32.1051	15	32.1051	7
		32.1251	4.33333	32.1251	8	32.1251	-15
		32.1451	-9	32.1451	-14	32.1451	3
		32.1651	3.66667	32.1651	5	32.1651	16
		32.1851	-2	32.1851	6	32.1851	33
		32.2051	-0.33333	32.2051	13	32.2051	24
		32.2251	-5.33333	32.2251	-2	32.2251	-18
		32.2451	4	32.2451	18	32.2451	-13
		32.2651	-1.33333	32.2651	8	32.2651	-21
		32.2851	15	32.2851	-19	32.2851	-16
		32.3051	16.3333	32.3051	-2	32.3051	-6
		32.3251	11.6667	32.3251	-5	32.3251	-26
		32.3451	-9	32.3451	-10	32.3451	42
		32.3651	6	32.3651	0	32.3651	-18
		32.3851	13.6667	32.3851	8	32.3851	0
		32.4051	-4	32.4051	-21	32.4051	13
		32.4251	-3	32.4251	-6	32.4251	16
		32.4451	-9	32.4451	3	32.4451	-12
		32.4651	2.33333	32.4651	9	32.4651	22
		32.4851	6.66667	32.4851	15	32.4851	59
		32.5051	-6	32.5051	12	32.5051	-17
		32.5251	2.66667	32.5251	-19	32.5251	13
		32.5451	-4.66667	32.5451	-12	32.5451	12
		32.5651	8	32.5651	10	32.5651	-27
		32.5851	-3.33333	32.5851	-14	32.5851	-13
		32.6051	10	32.6051	16	32.6051	38
		32.6251	16	32.6251	-8	32.6251	30
		32.6451	7.66667	32.6451	-7	32.6451	-33
		32.6651	-12	32.6651	-10	32.6651	-1
		32.6851	10.3333	32.6851	15	32.6851	18
		32.7052	13	32.7052	-28	32.7052	18
		32.7252	1.66667	32.7252	-14	32.7252	-17
		32.7452	-6.66667	32.7452	4	32.7452	-13
		32.7652	3.33333	32.7652	0	32.7652	3
		32.7852	1.66667	32.7852	-9	32.7852	-14
		32.8052	-1	32.8052	2	32.8052	30
		32.8252	-8	32.8252	-10	32.8252	-12
		32.8452	-5	32.8452	27	32.8452	20
		32.8652	0.33333	32.8652	-5	32.8652	15
		32.8852	-8.66667	32.8852	8	32.8852	17
		32.9052	-6.66667	32.9052	4	32.9052	46
		32.9252	1	32.9252	11	32.9252	10
		32.9452	7.33333	32.9452	4	32.9452	-2
		32.9652	15.3333	32.9652	-37	32.9652	6
		32.9852	11.3333	32.9852	39	32.9852	27
		33.0052	10.3333	33.0052	-15	33.0052	-21
		33.0252	18.3333	33.0252	29	33.0252	36
		33.0452	12	33.0452	2	33.0452	-8
		33.0652	3.33333	33.0652	5	33.0652	-21
		33.0852	28.6667	33.0852	-12	33.0852	11
		33.1052	30.6667	33.1052	-15	33.1052	22
		33.1252	6.66667	33.1252	-5	33.1252	14
		33.1452	16.3333	33.1452	-10	33.1452	5
		33.1652	11	33.1652	-2	33.1652	24
		33.1852	12	33.1852	11	33.1852	0
		33.2052	36	33.2052	-8	33.2052	1
		33.2252	32.3333	33.2252	-3	33.2252	-11
		33.2452	19.6667	33.2452	-8	33.2452	-20
		33.2652	38	33.2652	-4	33.2652	37
		33.2852	25.6667	33.2852	2	33.2852	26
		33.3052	21.3333	33.3052	-13	33.3052	8
		33.3253	28.3333	33.3253	-8	33.3253	-11
		33.3453	23.6667	33.3453	21	33.3453	1
		33.3653	37	33.3653	18	33.3653	3
		33.3853	37.3333	33.3853	31	33.3853	-16
		33.4053	27	33.4053	-1	33.4053	-4
		33.4253	37	33.4253	29	33.4253	-15
		33.4453	32	33.4453	21	33.4453	2
		33.4653	21	33.4653	-25	33.4653	54
		33.4853	52	33.4853	24	33.4853	29
		33.5053	39.3333	33.5053	11	33.5053	28
		33.5253	47.3333	33.5253	0	33.5253	8
		33.5453	63.3333	33.5453	2	33.5453	25
		33.5653	49.3333	33.5653	7	33.5653	-11
		33.5853	53	33.5853	1	33.5853	26
		33.6053	48.3333	33.6053	-15	33.6053	26
		33.6253	50	33.6253	-22	33.6253	17
		33.6453	63.6667	33.6453	21	33.6453	-32
		33.6653	51	33.6653	-24	33.6653	-17
		33.6853	54.3333	33.6853	-11	33.6853	0
		33.7053	51.6667	33.7053	1	33.7053	42
		33.7253	55.3333	33.7253	4	33.7253	-13
		33.7453	65	33.7453	-15	33.7453	41
		33.7653	47.3333	33.7653	-21	33.7653	22
		33.7853	50.6667	33.7853	22	33.7853	22
		33.8053	77	33.8053	8	33.8053	-32
		33.8253	68.3333	33.8253	2	33.8253	1
		33.8453	60.3333	33.8453	-1	33.8453	33
		33.8653	71.3333	33.8653	-19	33.8653	10
		33.8853	76	33.8853	8	33.8853	2
		33.9053	62	33.9053	22	33.9053	16
		33.9253	59.6667	33.9253	-6	33.9253	-16
		33.9454	75	33.9454	51	33.9454	16
		33.9654	67.3333	33.9654	-1	33.9654	15
		33.9854	55.3333	33.9854	32	33.9854	-13
		34.0054	53.3333	34.0054	35	34.0054	8
		34.0254	78.3333	34.0254	-2	34.0254	53
		34.0454	57	34.0454	40	34.0454	4
		34.0654	49.6667	34.0654	12	34.0654	30
		34.0854	49	34.0854	27	34.0854	-15
		34.1054	64.6667	34.1054	44	34.1054	29
		34.1254	70.3333	34.1254	29	34.1254	30
		34.1454	68.6667	34.1454	68	34.1454	43
		34.1654	50.3333	34.1654	59	34.1654	4
		34.1854	56.3333	34.1854	73	34.1854	-23
		34.2054	75.6667	34.2054	79	34.2054	-4
		34.2254	53	34.2254	70	34.2254	1
		34.2454	50.6667	34.2454	78	34.2454	13
		34.2654	52	34.2654	37	34.2654	15
		34.2854	61	34.2854	71	34.2854	-8
		34.3054	49.3333	34.3054	128	34.3054	59
		34.3254	56.3333	34.3254	94	34.3254	11
		34.3454	49.3333	34.3454	87	34.3454	24
		34.3654	61.3333	34.3654	94	34.3654	45
		34.3854	63.3333	34.3854	103	34.3854	-1
		34.4054	57.3333	34.4054	109	34.4054	31
		34.4254	68.6667	34.4254	100	34.4254	23
		34.4454	47.3333	34.4454	71	34.4454	-9
		34.4654	28	34.4654	117	34.4654	29
		34.4854	53	34.4854	114	34.4854	26
		34.5054	72.6667	34.5054	108	34.5054	7
		34.5254	58.3333	34.5254	108	34.5254	-12
		34.5454	36	34.5454	98	34.5454	13
		34.5654	25.3333	34.5654	73	34.5654	59
		34.5855	41.3333	34.5855	95	34.5855	28
		34.6055	48.6667	34.6055	130	34.6055	13
		34.6255	45.6667	34.6255	108	34.6255	23
		34.6455	37.6667	34.6455	94	34.6455	6
		34.6655	46.3333	34.6655	100	34.6655	9
		34.6855	45	34.6855	112	34.6855	14
		34.7055	42.3333	34.7055	61	34.7055	-20
		34.7255	40.3333	34.7255	73	34.7255	-22
		34.7455	43.6667	34.7455	87	34.7455	-5
		34.7655	37.6667	34.7655	87	34.7655	40
		34.7855	24.3333	34.7855	120	34.7855	-14
		34.8055	34.3333	34.8055	59	34.8055	9
		34.8255	26	34.8255	105	34.8255	20
		34.8455	20.3333	34.8455	87	34.8455	21
		34.8655	31.3333	34.8655	91	34.8655	-6
		34.8855	34.3333	34.8855	81	34.8855	-11
		34.9055	23.6667	34.9055	44	34.9055	-9
		34.9255	14.6667	34.9255	50	34.9255	-16
		34.9455	15.6667	34.9455	81	34.9455	-22
		34.9655	30	34.9655	70	34.9655	12
		34.9855	15	34.9855	69	34.9855	-7
		35.0055	25.3333	35.0055	82	35.0055	1
		35.0255	14.3333	35.0255	31	35.0255	-6
		35.0455	14.3333	35.0455	41	35.0455	-10
		35.0655	5	35.0655	68	35.0655	44
		35.0855	22	35.0855	41	35.0855	-32
		35.1055	28.3333	35.1055	60	35.1055	42
		35.1255	28.6667	35.1255	53	35.1255	30
		35.1455	26.3333	35.1455	61	35.1455	-34
		35.1655	8.66667	35.1655	35	35.1655	32
		35.1855	22	35.1855	83	35.1855	82
		35.2056	15.6667	35.2056	60	35.2056	17
		35.2256	15.3333	35.2256	65	35.2256	25
		35.2456	18.3333	35.2456	52	35.2456	55
		35.2656	4.66667	35.2656	48	35.2656	41
		35.2856	22	35.2856	53	35.2856	27
		35.3056	13.6667	35.3056	58	35.3056	19
		35.3256	-6.33333	35.3256	50	35.3256	18
		35.3456	14.6667	35.3456	34	35.3456	13
		35.3656	34.6667	35.3656	76	35.3656	-23
		35.3856	10.3333	35.3856	67	35.3856	-13
		35.4056	19.6667	35.4056	46	35.4056	27
		35.4256	-0.33333	35.4256	85	35.4256	17
		35.4456	5.66667	35.4456	-1	35.4456	11
		35.4656	13.3333	35.4656	17	35.4656	14
		35.4856	-0.33333	35.4856	20	35.4856	-7
		35.5056	7	35.5056	39	35.5056	28
		35.5256	15	35.5256	30	35.5256	4
		35.5456	9	35.5456	36	35.5456	24
		35.5656	-8.66667	35.5656	61	35.5656	14
		35.5856	-8.66667	35.5856	35	35.5856	-22
		35.6056	3.66667	35.6056	25	35.6056	-13
		35.6256	-8.66667	35.6256	16	35.6256	8
		35.6456	14.3333	35.6456	30	35.6456	13
		35.6656	-1.66667	35.6656	51	35.6656	-24
		35.6856	1	35.6856	17	35.6856	33
		35.7056	4.33333	35.7056	13	35.7056	45
		35.7256	-7.33333	35.7256	29	35.7256	25
		35.7456	11.6667	35.7456	20	35.7456	19
		35.7656	20.6667	35.7656	25	35.7656	0
		35.7856	12	35.7856	-8	35.7856	7
		35.8056	1	35.8056	10	35.8056	15
		35.8257	-3	35.8257	-16	35.8257	27
		35.8457	11.6667	35.8457	12	35.8457	19
		35.8657	-2.33333	35.8657	23	35.8657	-6
		35.8857	20.3333	35.8857	51	35.8857	3
		35.9057	8.33333	35.9057	35	35.9057	23
		35.9257	3	35.9257	59	35.9257	6
		35.9457	-2	35.9457	61	35.9457	12
		35.9657	-5.33333	35.9657	26	35.9657	29
		35.9857	10	35.9857	46	35.9857	49
		36.0057	3	36.0057	-9	36.0057	-14
		36.0257	7	36.0257	30	36.0257	25
		36.0457	-2	36.0457	-4	36.0457	56
		36.0657	13.3333	36.0657	1	36.0657	12
		36.0857	3.66667	36.0857	-3	36.0857	28
		36.1057	-4	36.1057	43	36.1057	7
		36.1257	-14	36.1257	40	36.1257	3
		36.1457	7.33333	36.1457	35	36.1457	4
		36.1657	0.66667	36.1657	21	36.1657	22
		36.1857	2.66667	36.1857	-13	36.1857	36
		36.2057	11	36.2057	-9	36.2057	66
		36.2257	4	36.2257	-7	36.2257	3
		36.2457	-0.33333	36.2457	7	36.2457	32
		36.2657	4.33333	36.2657	-27	36.2657	16
		36.2857	11.3333	36.2857	52	36.2857	-13
		36.3057	0.66667	36.3057	11	36.3057	14
		36.3257	-8.66667	36.3257	11	36.3257	33
		36.3457	-3	36.3457	14	36.3457	-5
		36.3657	-9.66667	36.3657	36	36.3657	-26
		36.3857	10.3333	36.3857	26	36.3857	5
		36.4057	18.6667	36.4057	0	36.4057	30
		36.4257	12.6667	36.4257	27	36.4257	46
		36.4458	2.33333	36.4458	11	36.4458	17
		36.4658	13	36.4658	38	36.4658	4
		36.4858	14.6667	36.4858	-33	36.4858	-23
		36.5058	7	36.5058	-1	36.5058	12
		36.5258	-9.33333	36.5258	10	36.5258	-14
		36.5458	-4	36.5458	-25	36.5458	-6
		36.5658	-2.66667	36.5658	7	36.5658	16
		36.5858	9.66667	36.5858	-18	36.5858	-4
		36.6058	-2	36.6058	10	36.6058	20
		36.6258	0.33333	36.6258	-14	36.6258	2
		36.6458	12.3333	36.6458	-11	36.6458	-2
		36.6658	-16.6667	36.6658	-12	36.6658	-18
		36.6858	-12	36.6858	-37	36.6858	9
		36.7058	20	36.7058	23	36.7058	17
		36.7258	8	36.7258	-17	36.7258	-28
		36.7458	17	36.7458	17	36.7458	51
		36.7658	17	36.7658	21	36.7658	1
		36.7858	30.6667	36.7858	12	36.7858	-2
		36.8058	7.33333	36.8058	7	36.8058	-4
		36.8258	2	36.8258	11	36.8258	35
		36.8458	14.6667	36.8458	1	36.8458	3
		36.8658	13	36.8658	-7	36.8658	-2
		36.8858	10.6667	36.8858	-13	36.8858	-30
		36.9058	0.66667	36.9058	20	36.9058	48
		36.9258	7.66667	36.9258	28	36.9258	3
		36.9458	-3.33333	36.9458	-19	36.9458	37
		36.9658	-8.33333	36.9658	4	36.9658	25
		36.9858	-5.33333	36.9858	-15	36.9858	53
		37.0058	4.33333	37.0058	2	37.0058	38
		37.0258	3.33333	37.0258	3	37.0258	45
		37.0458	-11	37.0458	-13	37.0458	18
		37.0658	-3	37.0658	-17	37.0658	10
		37.0859	-1.33333	37.0859	-17	37.0859	-2
		37.1059	-3.33333	37.1059	42	37.1059	-22
		37.1259	24.3333	37.1259	25	37.1259	-26
		37.1459	-4	37.1459	-24	37.1459	35
		37.1659	0.33333	37.1659	9	37.1659	33
		37.1859	9.33333	37.1859	-19	37.1859	16
		37.2059	2	37.2059	17	37.2059	10
		37.2259	-3	37.2259	-4	37.2259	-13
		37.2459	20.6667	37.2459	-2	37.2459	15
		37.2659	10	37.2659	20	37.2659	17
		37.2859	-7.66667	37.2859	24	37.2859	6
		37.3059	12.6667	37.3059	5	37.3059	9
		37.3259	7.33333	37.3259	15	37.3259	18
		37.3459	-2	37.3459	1	37.3459	-27
		37.3659	2.33333	37.3659	-25	37.3659	-7
		37.3859	5.33333	37.3859	4	37.3859	5
		37.4059	-0.66667	37.4059	0	37.4059	39
		37.4259	3.66667	37.4259	8	37.4259	-13
		37.4459	13	37.4459	2	37.4459	38
		37.4659	16.3333	37.4659	-3	37.4659	38
		37.4859	4	37.4859	-27	37.4859	48
		37.5059	20.3333	37.5059	3	37.5059	9
		37.5259	15.3333	37.5259	38	37.5259	52
		37.5459	1.33333	37.5459	29	37.5459	19
		37.5659	3.66667	37.5659	-3	37.5659	13
		37.5859	22.6667	37.5859	13	37.5859	63
		37.6059	0.66667	37.6059	-21	37.6059	9
		37.6259	-14.3333	37.6259	2	37.6259	25
		37.6459	1	37.6459	10	37.6459	5
		37.6659	-0.33333	37.6659	-14	37.6659	38
		37.6859	-9.66667	37.6859	-15	37.6859	24
		37.706	0.33333	37.706	22	37.706	24
		37.726	6.33333	37.726	-4	37.726	36
		37.746	-3	37.746	11	37.746	32
		37.766	-18.3333	37.766	13	37.766	11
		37.786	11.6667	37.786	-7	37.786	-13
		37.806	-7	37.806	24	37.806	6
		37.826	12.3333	37.826	7	37.826	-4
		37.846	-2.33333	37.846	25	37.846	26
		37.866	-8.33333	37.866	9	37.866	-8
		37.886	-1	37.886	12	37.886	25
		37.906	4.66667	37.906	-16	37.906	41
		37.926	13.3333	37.926	-15	37.926	37
		37.946	-6.33333	37.946	0	37.946	39
		37.966	4.33333	37.966	13	37.966	57
		37.986	1.66667	37.986	23	37.986	-33
		38.006	0.66667	38.006	15	38.006	-22
		38.026	-4.66667	38.026	21	38.026	17
		38.046	2.33333	38.046	-5	38.046	-39
		38.066	15.6667	38.066	8	38.066	-11
		38.086	11.6667	38.086	8	38.086	-3
		38.106	6.33333	38.106	-34	38.106	13
		38.126	-2.66667	38.126	16	38.126	-16
		38.146	1	38.146	-9	38.146	-8
		38.166	14.3333	38.166	5	38.166	50
		38.186	-9.66667	38.186	34	38.186	17
		38.206	5	38.206	22	38.206	22
		38.226	-7	38.226	-10	38.226	7
		38.246	18.3333	38.246	-4	38.246	2
		38.266	4.66667	38.266	-2	38.266	34
		38.286	-21	38.286	10	38.286	5
		38.306	-3.33333	38.306	-7	38.306	61
		38.3261	-13.3333	38.3261	-36	38.3261	39
		38.3461	10.6667	38.3461	40	38.3461	2
		38.3661	-1.33333	38.3661	-3	38.3661	14
		38.3861	-4	38.3861	-27	38.3861	70
		38.4061	7.33333	38.4061	4	38.4061	37
		38.4261	1.33333	38.4261	13	38.4261	44
		38.4461	5.66667	38.4461	-15	38.4461	54
		38.4661	-11	38.4661	19	38.4661	-44
		38.4861	0.33333	38.4861	38	38.4861	10
		38.5061	17.6667	38.5061	-1	38.5061	46
		38.5261	-8.33333	38.5261	2	38.5261	3
		38.5461	16	38.5461	-16	38.5461	9
		38.5661	-1.66667	38.5661	-10	38.5661	18
		38.5861	8.33333	38.5861	13	38.5861	0
		38.6061	0	38.6061	-18	38.6061	-6
		38.6261	0.33333	38.6261	1	38.6261	37
		38.6461	0	38.6461	0	38.6461	2
		38.6661	11	38.6661	-2	38.6661	45
		38.6861	3.66667	38.6861	19	38.6861	-6
		38.7061	10.6667	38.7061	10	38.7061	19
		38.7261	2.66667	38.7261	27	38.7261	20
		38.7461	5.66667	38.7461	-7	38.7461	-22
		38.7661	-5.33333	38.7661	28	38.7661	-5
		38.7861	15.3333	38.7861	36	38.7861	23
		38.8061	1	38.8061	-4	38.8061	19
		38.8261	-6	38.8261	5	38.8261	-20
		38.8461	3.33333	38.8461	12	38.8461	-14
		38.8661	1.66667	38.8661	29	38.8661	24
		38.8861	5.66667	38.8861	24	38.8861	11
		38.9061	4.66667	38.9061	23	38.9061	19
		38.9261	-13.3333	38.9261	0	38.9261	12
		38.9462	9.33333	38.9462	14	38.9462	7
		38.9662	-2.66667	38.9662	-16	38.9662	33
		38.9862	-12.3333	38.9862	-14	38.9862	8
		39.0062	3	39.0062	8	39.0062	3
		39.0262	9	39.0262	-4	39.0262	-45
		39.0462	-15	39.0462	17	39.0462	-3
		39.0662	4.33333	39.0662	13	39.0662	-2
		39.0862	10	39.0862	-2	39.0862	-26
		39.1062	-8.66667	39.1062	4	39.1062	58
		39.1262	-0.33333	39.1262	12	39.1262	-36
		39.1462	10.3333	39.1462	13	39.1462	-20
		39.1662	9	39.1662	25	39.1662	21
		39.1862	1	39.1862	-4	39.1862	-17
		39.2062	-5.33333	39.2062	30	39.2062	-18
		39.2262	10.6667	39.2262	8	39.2262	-7
		39.2462	-1.33333	39.2462	38	39.2462	25
		39.2662	11	39.2662	-2	39.2662	12
		39.2862	16	39.2862	33	39.2862	-2
		39.3062	-2.66667	39.3062	25	39.3062	-3
		39.3262	20	39.3262	3	39.3262	18
		39.3462	1	39.3462	29	39.3462	-14
		39.3662	-8	39.3662	24	39.3662	18
		39.3862	2.66667	39.3862	38	39.3862	9
		39.4062	13.3333	39.4062	33	39.4062	51
		39.4262	3.66667	39.4262	33	39.4262	26
		39.4462	-1.66667	39.4462	29	39.4462	4
		39.4662	10.3333	39.4662	-2	39.4662	30
		39.4862	6.66667	39.4862	5	39.4862	-21
		39.5062	-2.66667	39.5062	21	39.5062	-2
		39.5262	-4.33333	39.5262	22	39.5262	41
		39.5462	4	39.5462	44	39.5462	-8
		39.5662	23	39.5662	24	39.5662	26
		39.5863	7.33333	39.5863	18	39.5863	9
		39.6063	6.66667	39.6063	2	39.6063	14
		39.6263	3.33333	39.6263	39	39.6263	3
		39.6463	-16.3333	39.6463	41	39.6463	38
		39.6663	-3	39.6663	4	39.6663	-5
		39.6863	-7	39.6863	13	39.6863	36
		39.7063	7.66667	39.7063	41	39.7063	0
		39.7263	3.66667	39.7263	13	39.7263	20
		39.7463	-3.66667	39.7463	-16	39.7463	-38
		39.7663	18.6667	39.7663	-13	39.7663	-20
		39.7863	3.33333	39.7863	47	39.7863	32
		39.8063	-9	39.8063	8	39.8063	3
		39.8263	-1	39.8263	-1	39.8263	1
		39.8463	8	39.8463	24	39.8463	26
		39.8663	9	39.8663	18	39.8663	25
		39.8863	8	39.8863	25	39.8863	38
		39.9063	2.33333	39.9063	31	39.9063	47
		39.9263	-8	39.9263	3	39.9263	-12
		39.9463	-5	39.9463	15	39.9463	8
		39.9663	3.66667	39.9663	38	39.9663	34
		39.9863	9.33333	39.9863	34	39.9863	-11
		40.0063	6.66667	40.0063	25	40.0063	-7
		40.0263	4.33333	40.0263	22	40.0263	37
		40.0463	13.6667	40.0463	-3	40.0463	-25
		40.0663	-8	40.0663	22	40.0663	24
		40.0863	4.33333	40.0863	30	40.0863	30
		40.1063	2	40.1063	36	40.1063	19
		40.1263	-10.3333	40.1263	31	40.1263	7
		40.1463	5.66667	40.1463	6	40.1463	-8
		40.1663	4.33333	40.1663	5	40.1663	-21
		40.1863	-16.3333	40.1863	-7	40.1863	39
		40.2064	4.66667	40.2064	-15	40.2064	8
		40.2264	8.66667	40.2264	6	40.2264	11
		40.2464	-10.3333	40.2464	-2	40.2464	17
		40.2664	0.66667	40.2664	7	40.2664	-6
		40.2864	-8	40.2864	-12	40.2864	25
		40.3064	-0.66667	40.3064	11	40.3064	15
		40.3264	-1.66667	40.3264	-8	40.3264	9
		40.3464	10.6667	40.3464	17	40.3464	7
		40.3664	9	40.3664	18	40.3664	28
		40.3864	5.33333	40.3864	34	40.3864	20
		40.4064	8	40.4064	1	40.4064	-20
		40.4264	4.33333	40.4264	9	40.4264	-34
		40.4464	2.66667	40.4464	10	40.4464	36
[truncated: 1,477 more rows]

## Sheet: Fig. 2l, 2m, and2n
	Fig. 2l	Cellulose		BT		Cellulose/BT							Fig. 2m	Cellulose		BT		Cellulose/BT							Fig. 2n	BT		Cellulose/BT
		Wavenumber	Transmittance (a.u.)	Wavenumber	Transmittance (a.u.)	Wavenumber	Transmittance (a.u.)							Chemical shift (ppm)	Intensity	Chemical shift (ppm)	Intensity	Chemical shift (ppm)	Intensity							Binding Energy (eV)	Intensity	Binding Energy (eV)	Intensity
		399.675	0	399.675	0	399.675	0							-250.217	6253.03	-250.217	54657	-250.217	-263182							67.8	463.51	67.1	139.19
		400.157	199.707	400.157	14.3389	400.157	134.801							-249.729	-2164.66	-249.729	-84690.7	-249.729	-313464							67.84	463.51	67.2	139.19
		400.639	200.65	400.639	14.2398	400.639	134.425							-249.241	-21608.9	-249.241	-229021	-249.241	-303494							67.8601	463.51	67.3	139.19
		401.121	201.604	401.121	14.0824	401.121	133.953							-248.753	-26041.5	-248.753	-329274	-248.753	-397516							67.8801	463.51	67.4	139.19
		401.603	202.539	401.603	13.8991	401.603	133.306							-248.265	-51865.5	-248.265	-465880	-248.265	-529690							67.9	463.51	67.5	139.19
		402.085	203.45	402.085	13.8993	402.085	132.755							-247.777	-37949.6	-247.777	-598713	-247.777	-789244							67.9001	463.51	67.6	139.19
		402.567	204.318	402.567	14.0056	402.567	132.296							-247.29	-16667.7	-247.29	-680180	-247.29	-922310							67.9201	463.51	67.7	139.19
		403.05	205.096	403.05	14.0079	403.05	131.81							-246.802	-12502.3	-246.802	-763670	-246.802	-923504							67.9401	463.51	67.8	139.19
		403.532	205.728	403.532	13.8308	403.532	131.27							-246.314	-4803.35	-246.314	-819807	-246.314	-1000524							67.9602	463.51	67.9	139.19
		404.014	206.18	404.014	13.6259	404.014	130.812							-245.826	-34578.4	-245.826	-866540	-245.826	-921462							67.9802	463.51	68	139.19
		404.496	206.474	404.496	13.5381	404.496	130.524							-245.338	-67775.3	-245.338	-922820	-245.338	-978438							68	463.51	68.1	139.19
		404.978	206.682	404.978	13.5264	404.978	130.322							-244.85	-76749.2	-244.85	-987693	-244.85	-1136294							68.0002	463.51	68.2	139.19
		405.46	206.914	405.46	13.5036	405.46	130.1							-244.362	-36475.8	-244.362	-1.03635e+06	-244.362	-1112306							68.0202	463.51	68.3	139.19
		405.942	207.26	405.942	13.4514	405.942	129.809							-243.874	-3668.8	-243.874	-1.04742e+06	-243.874	-1079712							68.0402	463.51	68.4	139.19
		406.424	207.746	406.424	13.4132	406.424	129.498							-243.387	-22660.2	-243.387	-1.07961e+06	-243.387	-1035896							68.0603	463.51	68.5	139.19
		406.906	208.307	406.906	13.3942	406.906	129.207							-242.899	-53829.4	-242.899	-1.12393e+06	-242.899	-996070							68.0803	463.51	68.6	139.19
		407.389	208.823	407.389	13.3762	407.389	128.916							-242.411	-60938.2	-242.411	-1.14989e+06	-242.411	-975332							68.1	463.51	68.7	139.19
		407.871	209.17	407.871	13.3449	407.871	128.606							-241.923	-36152.3	-241.923	-1.16339e+06	-241.923	-1023790							68.1003	463.51	68.8	139.19
		408.353	209.273	408.353	13.3055	408.353	128.276							-241.435	-34940.8	-241.435	-1192730	-241.435	-1142232							68.1203	463.51	68.9	139.19
		408.835	209.12	408.835	13.262	408.835	127.921							-240.947	-5347.39	-240.947	-1.19823e+06	-240.947	-1176548							68.1403	463.51	69	139.19
		409.317	208.761	409.317	13.227	409.317	127.542							-240.459	20964.5	-240.459	-1182950	-240.459	-1161400							68.1604	463.51	69.052	139.19
		409.799	208.271	409.799	13.211	409.799	127.147							-239.972	13356.8	-239.972	-1.19706e+06	-239.972	-1254484							68.1804	463.51	69.067	139.19
		410.281	207.719	410.281	13.2138	410.281	126.742							-239.484	34798.8	-239.484	-1.19223e+06	-239.484	-1361780							68.2	463.51	69.082	139.19
		410.763	207.133	410.763	13.2233	410.763	126.323							-238.996	-23964.2	-238.996	-1.21512e+06	-238.996	-1347216							68.2004	463.51	69.097	139.19
		411.245	206.506	411.245	13.221	411.245	125.887							-238.508	-41553.4	-238.508	-1212950	-238.508	-1333002							68.2204	463.51	69.1	139.19
		411.728	205.83	411.728	13.1928	411.728	125.441							-238.02	21456.3	-238.02	-1.18531e+06	-238.02	-1260728							68.2404	463.51	69.112	139.19
		412.21	205.129	412.21	13.1375	412.21	125.005							-237.532	-37986	-237.532	-1208330	-237.532	-1191334							68.2605	463.51	69.127	139.19
		412.692	204.478	412.692	13.0706	412.692	124.611							-237.044	-68051.3	-237.044	-1185910	-237.044	-1234504							68.2805	463.51	69.142	139.19
		413.174	203.985	413.174	13.0089	413.174	124.285							-236.556	-18012.3	-236.556	-1.17492e+06	-236.556	-1279776							68.3	463.51	69.1571	139.19
		413.656	203.741	413.656	12.9725	413.656	124.054							-236.069	42376.2	-236.069	-1.16523e+06	-236.069	-1384514							68.3005	463.51	69.1721	139.19
		414.138	203.77	414.138	12.9649	414.138	123.916							-235.581	83371.8	-235.581	-1.13972e+06	-235.581	-1416366							68.3205	463.51	69.1871	139.19
		414.62	204.002	414.62	12.9693	414.62	123.84							-235.093	15528.2	-235.093	-1152640	-235.093	-1261550							68.3405	463.51	69.2	139.19
		415.103	204.313	415.103	12.9588	415.103	123.781							-234.605	-6587.86	-234.605	-1125480	-234.605	-1149836							68.3606	463.51	69.2021	139.19
		415.585	204.568	415.585	12.9102	415.585	123.699							-234.117	58728.7	-234.117	-1.10122e+06	-234.117	-1289142							68.3806	463.51	69.2171	139.19
		416.067	204.677	416.067	12.817	416.067	123.567							-233.629	109815	-233.629	-1103620	-233.629	-1427110							68.4	463.51	69.2321	139.19
		416.549	204.61	416.549	12.6753	416.549	123.368							-233.141	125771	-233.141	-1.08075e+06	-233.141	-1248582							68.4006	463.51	69.2472	139.19
		417.031	204.415	417.031	12.5079	417.031	123.111							-232.654	117225	-232.654	-1053260	-232.654	-1102720							68.4206	463.51	69.2622	139.19
		417.513	204.208	417.513	12.3341	417.513	122.817							-232.166	61170.8	-232.166	-1050540	-232.166	-1174770							68.4406	463.51	69.2772	139.19
		417.995	204.138	417.995	12.1671	417.995	122.51							-231.678	-54108.9	-231.678	-1.04821e+06	-231.678	-1175958							68.4607	463.51	69.2922	139.19
		418.477	204.28	418.477	12.0056	418.477	122.203							-231.19	-39563.2	-231.19	-1.05556e+06	-231.19	-1048360							68.4807	463.51	69.3	139.19
		418.959	204.535	418.959	11.8405	418.959	121.899							-230.702	16477.4	-230.702	-1.08438e+06	-230.702	-1040036							68.5	463.51	69.3072	139.19
		419.442	204.688	419.442	11.665	419.442	121.597							-230.214	-20317.7	-230.214	-1.08557e+06	-230.214	-1190242							68.5007	463.51	69.3222	139.19
		419.924	204.595	419.924	11.482	419.924	121.298							-229.726	-17484.4	-229.726	-1.06155e+06	-229.726	-1183230							68.5207	463.51	69.3372	139.19
		420.406	204.265	420.406	11.2948	420.406	120.987							-229.238	6696.54	-229.238	-1.02916e+06	-229.238	-1149994							68.5407	463.51	69.3522	139.19
		420.888	203.792	420.888	11.1265	420.888	120.676							-228.751	-9829.18	-228.751	-1.05137e+06	-228.751	-1236430							68.5608	463.51	69.3673	139.19
		421.37	203.264	421.37	10.9993	421.37	120.381							-228.263	-84273.4	-228.263	-1.04632e+06	-228.263	-1140046							68.5808	463.51	69.3823	139.19
		421.852	202.73	421.852	10.9254	421.852	120.113							-227.775	-143680	-227.775	-980793	-227.775	-1088912							68.6	463.51	69.3973	139.19
		422.334	202.193	422.334	10.9045	422.334	119.878							-227.287	-163521	-227.287	-991650	-227.287	-1248064							68.6008	463.51	69.4	139.19
		422.816	201.64	422.816	10.9272	422.816	119.682							-226.799	-124974	-226.799	-972757	-226.799	-1305098							68.6208	463.51	69.4123	139.19
		423.298	201.066	423.298	10.9813	423.298	119.533							-226.311	-19906.1	-226.311	-934037	-226.311	-1336748							68.6408	463.51	69.4273	139.19
		423.781	200.51	423.781	11.0601	423.781	119.441							-225.823	-12033	-225.823	-938980	-225.823	-1445928							68.6609	463.51	69.4423	139.19
		424.263	200.051	424.263	11.1624	424.263	119.415							-225.336	-44914.4	-225.336	-932780	-225.336	-1515898							68.6809	463.51	69.4574	139.19
		424.745	199.784	424.745	11.2895	424.745	119.456							-224.848	21803.2	-224.848	-944630	-224.848	-1398776							68.7	463.51	69.4724	139.19
		425.227	199.768	425.227	11.4462	425.227	119.558							-224.36	71628.8	-224.36	-931547	-224.36	-1228824							68.7009	463.51	69.4874	139.19
		425.709	199.988	425.709	11.6222	425.709	119.69							-223.872	29969.7	-223.872	-927527	-223.872	-1231210							68.7209	463.51	69.5	139.19
		426.191	200.351	426.191	11.7986	426.191	119.814							-223.384	25852.5	-223.384	-946157	-223.384	-1271104							68.7409	463.51	69.5024	139.19
		426.673	200.733	426.673	11.9555	426.673	119.899							-222.896	49780.2	-222.896	-938277	-222.896	-1366194							68.761	463.51	69.5174	139.19
		427.155	201.021	427.155	12.0823	427.155	119.929							-222.408	39302.7	-222.408	-939827	-222.408	-1321430							68.781	463.51	69.5324	139.19
		427.637	201.151	427.637	12.1798	427.637	119.904							-221.92	-1492.23	-221.92	-921660	-221.92	-1221994							68.8	463.51	69.5474	139.19
		428.12	201.117	428.12	12.2498	428.12	119.832							-221.433	-49011	-221.433	-900467	-221.433	-1370684							68.801	463.51	69.5625	139.19
		428.602	200.959	428.602	12.3078	428.602	119.736							-220.945	-28599.6	-220.945	-904737	-220.945	-1339626							68.821	463.51	69.5775	139.19
		429.084	200.725	429.084	12.3643	429.084	119.642							-220.457	-25764.3	-220.457	-882450	-220.457	-1217394							68.841	463.51	69.5925	139.19
		429.566	200.449	429.566	12.4209	429.566	119.566							-219.969	-21120.4	-219.969	-904363	-219.969	-1245030							68.8611	463.51	69.6	139.19
		430.048	200.127	430.048	12.4688	430.048	119.506							-219.481	-19269	-219.481	-977853	-219.481	-1264666							68.8811	463.51	69.6075	139.19
		430.53	199.73	430.53	12.4946	430.53	119.447							-218.993	-45768.8	-218.993	-991430	-218.993	-1162398							68.9	463.51	69.6225	139.19
		431.012	199.231	431.012	12.4883	431.012	119.371							-218.505	-51738.5	-218.505	-976287	-218.505	-1117352							68.9011	463.51	69.6375	139.19
		431.494	198.638	431.494	12.4529	431.494	119.266							-218.018	-89952.5	-218.018	-955367	-218.018	-1324366							68.9211	463.51	69.6526	139.19
		431.977	198.005	431.977	12.3974	431.977	119.127							-217.53	-75737.8	-217.53	-965587	-217.53	-1152736							68.9411	463.51	69.6676	139.19
		432.459	197.419	432.459	12.339	432.459	118.963							-217.042	-70006.6	-217.042	-990367	-217.042	-875906							68.9612	463.51	69.6826	139.19
		432.941	196.964	432.941	12.2924	432.941	118.78							-216.554	-68731.4	-216.554	-963700	-216.554	-1020656							68.9812	463.51	69.6976	139.19
		433.423	196.688	433.423	12.2636	433.423	118.588							-216.066	-67383	-216.066	-975973	-216.066	-1005074							69	463.51	69.7	139.19
		433.905	196.578	433.905	12.2485	433.905	118.394							-215.578	-71791.8	-215.578	-996730	-215.578	-1060982							69.0012	463.51	69.7126	139.19
		434.387	196.582	434.387	12.236	434.387	118.201							-215.09	-5780.11	-215.09	-1.01066e+06	-215.09	-1358088							69.0212	463.51	69.7276	139.19
		434.869	196.638	434.869	12.2144	434.869	118.01							-214.602	-51021.4	-214.602	-1.03861e+06	-214.602	-1281924							69.0412	463.51	69.7426	139.19
		435.351	196.713	435.351	12.1802	435.351	117.828							-214.115	-79499.9	-214.115	-1036100	-214.115	-1066904							69.0613	463.51	69.7577	139.19
		435.834	196.821	435.834	12.1371	435.834	117.663							-213.627	-53656.5	-213.627	-1.04144e+06	-213.627	-1168468							69.0813	463.51	69.7727	139.19
		436.316	197.008	436.316	12.0969	436.316	117.524							-213.139	-20957.9	-213.139	-1.03526e+06	-213.139	-1199294							69.1	463.51	69.7877	139.19
		436.798	197.315	436.798	12.0724	436.798	117.417							-212.651	44723.4	-212.651	-1.03969e+06	-212.651	-1050560							69.1013	463.51	69.8	139.19
		437.28	197.739	437.28	12.0694	437.28	117.346							-212.163	4992.55	-212.163	-1.05922e+06	-212.163	-1010946							69.1213	463.51	69.8027	139.19
		437.762	198.222	437.762	12.0837	437.762	117.305							-211.675	-2499.62	-211.675	-1.07054e+06	-211.675	-1008924							69.1413	463.51	69.8177	139.19
		438.244	198.676	438.244	12.1039	438.244	117.285							-211.187	-30338	-211.187	-1.09746e+06	-211.187	-998096							69.1614	463.51	69.8327	139.19
		438.726	199.022	438.726	12.1099	438.726	117.262							-210.7	-90376.4	-210.7	-1129900	-210.7	-1149244							69.1814	463.51	69.8478	139.19
		439.208	199.22	439.208	12.0992	439.208	117.237							-210.212	-60367.3	-210.212	-1158960	-210.212	-1309574							69.2	463.51	69.8628	139.19
		439.69	199.283	439.69	12.0773	439.69	117.214							-209.724	-42433.1	-209.724	-1.16363e+06	-209.724	-1083988							69.2014	463.51	69.8778	139.19
		440.173	199.263	440.173	12.0536	440.173	117.193							-209.236	-64209.7	-209.236	-1.17146e+06	-209.236	-1100988							69.2214	463.51	69.8928	139.19
		440.655	199.233	440.655	12.0396	440.655	117.182							-208.748	-80906.2	-208.748	-1159300	-208.748	-1454744							69.2414	463.51	69.9	139.19
		441.137	199.251	441.137	12.0421	441.137	117.181							-208.26	-82899	-208.26	-1.16549e+06	-208.26	-1343440							69.2615	463.51	69.9078	139.19
		441.619	199.335	441.619	12.0599	441.619	117.18							-207.772	-54727.4	-207.772	-1210750	-207.772	-1310702							69.2815	463.51	69.9228	139.19
		442.101	199.461	442.101	12.0855	442.101	117.167							-207.284	8935.15	-207.284	-1.20325e+06	-207.284	-1589482							69.3	463.51	69.9378	139.19
		442.583	199.58	442.583	12.1166	442.583	117.139							-206.797	-26206.7	-206.797	-1.22884e+06	-206.797	-1673028							69.3015	463.51	69.9528	139.19
		443.065	199.657	443.065	12.1443	443.065	117.082							-206.309	-2814.54	-206.309	-1.27287e+06	-206.309	-1621010							69.3215	463.51	69.9679	139.19
		443.547	199.687	443.547	12.1698	443.547	116.998							-205.821	46405.9	-205.821	-1.26512e+06	-205.821	-1615424							69.3415	463.51	69.9829	139.19
		444.029	199.696	444.029	12.2081	444.029	116.902							-205.333	-67909.1	-205.333	-1.25839e+06	-205.333	-1513756							69.3616	463.51	69.9979	139.19
		444.512	199.713	444.512	12.2681	444.512	116.805							-204.845	-102119	-204.845	-1.26879e+06	-204.845	-1345832							69.3816	463.51	70	139.19
		444.994	199.746	444.994	12.3535	444.994	116.719							-204.357	-32046.4	-204.357	-1294750	-204.357	-1419352							69.4	463.51	70.0129	139.19
		445.476	199.778	445.476	12.4611	445.476	116.656							-203.869	86916.7	-203.869	-1.30703e+06	-203.869	-1505126							69.4016	463.51	70.0279	139.19
		445.958	199.783	445.958	12.5817	445.958	116.614							-203.382	54067.4	-203.382	-1.31522e+06	-203.382	-1517496							69.4216	463.51	70.0429	139.19
		446.44	199.746	446.44	12.7056	446.44	116.592							-202.894	-36753.9	-202.894	-1329260	-202.894	-1430984							69.4416	463.51	70.058	139.19
		446.922	199.692	446.922	12.8282	446.922	116.59							-202.406	27509.4	-202.406	-1358010	-202.406	-1324318							69.4617	463.51	70.073	139.19
		447.404	199.678	447.404	12.9514	447.404	116.607							-201.918	9534.45	-201.918	-1.38742e+06	-201.918	-1428874							69.4817	463.51	70.088	139.19
		447.886	199.775	447.886	13.0825	447.886	116.652							-201.43	-1944.37	-201.43	-1.39282e+06	-201.43	-1632290							69.5	463.51	70.1	139.19
		448.368	200.027	448.368	13.2295	448.368	116.725							-200.942	-10661.5	-200.942	-1.38131e+06	-200.942	-1753316							69.5017	463.51	70.103	139.19
		448.851	200.426	448.851	13.3923	448.851	116.827							-200.454	1174.45	-200.454	-1.35842e+06	-200.454	-1546020							69.5217	463.51	70.118	139.19
		449.333	200.912	449.333	13.563	449.333	116.949							-199.967	53613.3	-199.967	-1.37123e+06	-199.967	-1473800							69.5417	463.51	70.133	139.19
		449.815	201.401	449.815	13.7282	449.815	117.076							-199.479	53606.3	-199.479	-1.3846e+06	-199.479	-1441996							69.5618	463.51	70.148	139.19
		450.297	201.819	450.297	13.8736	450.297	117.186							-198.991	38176	-198.991	-1.39494e+06	-198.991	-1356380							69.5818	463.51	70.1631	139.19
		450.779	202.129	450.779	14.0011	450.779	117.282							-198.503	-43593.3	-198.503	-1400210	-198.503	-1547478							69.6	463.51	70.1781	139.19
		451.261	202.341	451.261	14.1142	451.261	117.359							-198.015	-19600.2	-198.015	-1.39221e+06	-198.015	-1376362							69.6018	463.51	70.1931	139.19
		451.743	202.496	451.743	14.218	451.743	117.407							-197.527	17537.3	-197.527	-1.42598e+06	-197.527	-1177584							69.6218	463.51	70.2	139.19
		452.226	202.642	452.226	14.3249	452.226	117.433							-197.039	11435.8	-197.039	-1.42871e+06	-197.039	-1215050							69.6418	463.51	70.2081	139.19
		452.708	202.795	452.708	14.4441	452.708	117.437							-196.551	8096.93	-196.551	-1.44443e+06	-196.551	-1303638							69.6619	463.51	70.2231	139.19
		453.19	202.932	453.19	14.5762	453.19	117.413							-196.064	-59389	-196.064	-1.47431e+06	-196.064	-1399916							69.6819	463.51	70.2381	139.19
		453.672	203.001	453.672	14.7169	453.672	117.359							-195.576	-63027.7	-195.576	-1.43313e+06	-195.576	-1418778							69.7	463.51	70.2532	139.19
		454.154	202.957	454.154	14.8598	454.154	117.263							-195.088	-69994	-195.088	-1.4073e+06	-195.088	-1670790							69.7019	463.51	70.2682	139.19
		454.636	202.797	454.636	14.9982	454.636	117.119							-194.6	32807.1	-194.6	-1.40926e+06	-194.6	-1613508							69.7219	463.51	70.2832	139.19
		455.118	202.561	455.118	15.1449	455.118	116.939							-194.112	131327	-194.112	-1.42471e+06	-194.112	-1507960							69.7419	463.51	70.2982	139.19
		455.6	202.328	455.6	15.3126	455.6	116.736							-193.624	72848.2	-193.624	-1440470	-193.624	-1700800							69.762	463.51	70.3	139.19
		456.082	202.186	456.082	15.5078	456.082	116.522							-193.136	53632	-193.136	-1.4383e+06	-193.136	-1661570							69.782	463.51	70.3132	139.19
		456.565	202.198	456.565	15.7341	456.565	116.305							-192.649	-16367.2	-192.649	-1422330	-192.649	-1565418							69.8	463.51	70.3282	139.19
		457.047	202.355	457.047	15.9881	457.047	116.097							-192.161	-81204.6	-192.161	-1418380	-192.161	-1448730							69.802	463.51	70.3432	139.19
		457.529	202.566	457.529	16.2587	457.529	115.894							-191.673	-86566.4	-191.673	-1433570	-191.673	-1449026							69.822	463.51	70.3583	139.19
		458.011	202.705	458.011	16.5344	458.011	115.695							-191.185	-77172.6	-191.185	-1.43964e+06	-191.185	-1608222							69.842	463.51	70.3733	139.19
		458.493	202.696	458.493	16.8096	458.493	115.502							-190.697	-68657.1	-190.697	-1477780	-190.697	-1684770							69.8621	463.51	70.3883	139.19
		458.975	202.552	458.975	17.0854	458.975	115.325							-190.209	-75192.9	-190.209	-1465470	-190.209	-1623376							69.8821	463.51	70.4	139.19
		459.457	202.364	459.457	17.3681	459.457	115.174							-189.721	-36210.4	-189.721	-1426810	-189.721	-1581928							69.9	463.51	70.4033	139.19
		459.939	202.239	459.939	17.6631	459.939	115.06							-189.233	-607.884	-189.233	-1455740	-189.233	-1711420							69.9021	463.51	70.4183	139.19
		460.421	202.251	460.421	17.9711	460.421	114.988							-188.746	29285.4	-188.746	-1.4768e+06	-188.746	-1779700							69.9221	463.51	70.4333	139.19
		460.904	202.413	460.904	18.2861	460.904	114.953							-188.258	17552.6	-188.258	-1.49821e+06	-188.258	-1741352							69.9421	463.51	70.4484	139.19
		461.386	202.689	461.386	18.5998	461.386	114.942							-187.77	-1285.4	-187.77	-1.49564e+06	-187.77	-1778876							69.9622	463.51	70.4634	139.19
		461.868	203.007	461.868	18.9011	461.868	114.944							-187.282	1301.45	-187.282	-1.45059e+06	-187.282	-1694772							69.9822	463.51	70.4784	139.19
		462.35	203.297	462.35	19.1852	462.35	114.948							-186.794	-29335.9	-186.794	-1.40389e+06	-186.794	-1406788							70	463.51	70.4934	139.19
		462.832	203.512	462.832	19.4564	462.832	114.956							-186.306	-38189.6	-186.306	-1.4225e+06	-186.306	-1534366							70.0022	463.51	70.5	139.19
		463.314	203.645	463.314	19.7271	463.314	114.974							-185.818	-40836.4	-185.818	-1463680	-185.818	-1621318							70.0222	463.51	70.5084	139.19
		463.796	203.719	463.796	20.008	463.796	115.014							-185.331	-38824.3	-185.331	-1448810	-185.331	-1437250							70.0422	463.51	70.5234	139.19
		464.278	203.766	464.278	20.3081	464.278	115.087							-184.843	-31503.9	-184.843	-1478550	-184.843	-1603398							70.0623	463.51	70.5384	139.19
		464.76	203.806	464.76	20.6283	464.76	115.198							-184.355	-29536.7	-184.355	-1.49013e+06	-184.355	-1647930							70.0823	463.51	70.5534	139.19
		465.243	203.841	465.243	20.965	465.243	115.353							-183.867	-1613.31	-183.867	-1479550	-183.867	-1770862							70.1	463.51	70.5685	139.19
		465.725	203.861	465.725	21.3114	465.725	115.542							-183.379	69414	-183.379	-1474100	-183.379	-1926058							70.1023	463.51	70.5835	139.19
		466.207	203.855	466.207	21.6695	466.207	115.778							-182.891	73376.2	-182.891	-1434530	-182.891	-1958150							70.1223	463.51	70.5985	139.19
		466.689	203.826	466.689	22.0464	466.689	116.071							-182.403	-5455.6	-182.403	-1449780	-182.403	-2024160							70.1423	463.51	70.6	139.19
		467.171	203.788	467.171	22.45	467.171	116.421							-181.915	29438.6	-181.915	-1.44994e+06	-181.915	-1730946							70.1624	463.51	70.6135	139.19
		467.653	203.753	467.653	22.8901	467.653	116.834							-181.428	81192.8	-181.428	-1.43098e+06	-181.428	-1574940							70.1824	463.51	70.6285	139.19
		468.135	203.72	468.135	23.3713	468.135	117.309							-180.94	33903.4	-180.94	-1.42255e+06	-180.94	-1584968							70.2	463.51	70.6435	139.19
		468.617	203.663	468.617	23.8898	468.617	117.839							-180.452	-42586.3	-180.452	-1420010	-180.452	-1564816							70.2024	463.51	70.6586	139.19
		469.099	203.547	469.099	24.437	469.099	118.406							-179.964	-71468.8	-179.964	-1457980	-179.964	-1472050							70.2224	463.51	70.6736	139.19
		469.582	203.339	469.582	25.0012	469.582	118.99							-179.476	-44325.2	-179.476	-1.48249e+06	-179.476	-1444330							70.2424	463.51	70.6886	139.19
		470.064	203.034	470.064	25.5816	470.064	119.595							-178.988	-56327.7	-178.988	-1.48693e+06	-178.988	-1570212							70.2625	463.51	70.7	139.19
		470.546	202.66	470.546	26.1711	470.546	120.209							-178.5	-53870.9	-178.5	-1453710	-178.5	-1464126							70.2825	463.51	70.7036	139.19
		471.028	202.279	471.028	26.7744	471.028	120.836							-178.013	-43489.7	-178.013	-1.43343e+06	-178.013	-1523894							70.3	463.51	70.7186	139.19
		471.51	201.969	471.51	27.3925	471.51	121.483							-177.525	-41045	-177.525	-1.43259e+06	-177.525	-1354302							70.3025	463.51	70.7336	139.19
		471.992	201.788	471.992	28.0272	471.992	122.151							-177.037	-27630.3	-177.037	-1.42745e+06	-177.037	-1138810							70.3225	463.51	70.7486	139.19
		472.474	201.743	472.474	28.6721	472.474	122.834							-176.549	-1262.87	-176.549	-1461750	-176.549	-1379126							70.3425	463.51	70.7637	139.19
		472.957	201.784	472.957	29.3215	472.957	123.53							-176.061	39834	-176.061	-1.47826e+06	-176.061	-1355334							70.3626	463.51	70.7787	139.19
		473.439	201.836	473.439	29.9643	473.439	124.222							-175.573	-14554.4	-175.573	-1467740	-175.573	-1242162							70.3826	463.51	70.7937	139.19
		473.921	201.844	473.921	30.5941	473.921	124.907							-175.085	-78159.5	-175.085	-1.44299e+06	-175.085	-1221284							70.4	463.51	70.8	139.19
		474.403	201.795	474.403	31.2098	474.403	125.583							-174.597	-72615.7	-174.597	-1.44251e+06	-174.597	-1403704							70.4026	463.51	70.8087	139.19
		474.885	201.711	474.885	31.8119	474.885	126.247							-174.11	-8258.15	-174.11	-1443170	-174.11	-1614202							70.4226	463.51	70.8237	139.19
		475.367	201.623	475.367	32.3982	475.367	126.894							-173.622	26718.3	-173.622	-1.42303e+06	-173.622	-1564656							70.4426	463.51	70.8387	139.19
		475.849	201.554	475.849	32.9709	475.849	127.527							-173.134	-32724.2	-173.134	-1.4435e+06	-173.134	-1610132							70.4627	463.51	70.8538	139.19
		476.331	201.504	476.331	33.5253	476.331	128.143							-172.646	-39137.8	-172.646	-1423730	-172.646	-1671316							70.4827	463.51	70.8688	139.19
		476.813	201.453	476.813	34.0544	476.813	128.738							-172.158	-32954.9	-172.158	-1.38821e+06	-172.158	-1747788							70.5	463.51	70.8838	139.19
		477.296	201.38	477.296	34.5526	477.296	129.308							-171.67	-34451.5	-171.67	-1.40595e+06	-171.67	-1854528							70.5027	463.51	70.8988	139.19
		477.778	201.277	477.778	35.0221	477.778	129.86							-171.182	-49696.1	-171.182	-1.42667e+06	-171.182	-1719500							70.5227	463.51	70.9	139.19
		478.26	201.16	478.26	35.4696	478.26	130.399							-170.695	-35824.6	-170.695	-1.43239e+06	-170.695	-1497638							70.5427	463.51	70.9138	139.19
		478.742	201.058	478.742	35.8953	478.742	130.92							-170.207	30096.6	-170.207	-1.42579e+06	-170.207	-1642248							70.5628	463.51	70.9288	139.19
		479.224	200.997	479.224	36.3089	479.224	131.44							-169.719	8549.42	-169.719	-1413270	-169.719	-1758998							70.5828	463.51	70.9438	139.19
		479.706	200.979	479.706	36.7121	479.706	131.96							-169.231	1201.08	-169.231	-1.38905e+06	-169.231	-1552552							70.6	463.51	70.9589	139.19
		480.188	200.975	480.188	37.1044	480.188	132.482							-168.743	-44780.8	-168.743	-1.38038e+06	-168.743	-1497894							70.6028	463.51	70.9739	139.19
		480.67	200.935	480.67	37.4768	480.67	132.996							-168.255	-85289.5	-168.255	-1.38522e+06	-168.255	-1556738							70.6228	463.51	70.9889	139.19
		481.152	200.811	481.152	37.8284	481.152	133.508							-167.767	-27515.8	-167.767	-1351350	-167.767	-1595168							70.6428	463.51	71	139.19
		481.635	200.583	481.635	38.162	481.635	134.026							-167.279	-15872.9	-167.279	-1310500	-167.279	-1549376							70.6629	463.51	71.0039	139.19
		482.117	200.272	482.117	38.4751	482.117	134.54							-166.792	-7106.22	-166.792	-1.30831e+06	-166.792	-1555230							70.6829	463.51	71.0189	139.19
		482.599	199.934	482.599	38.7795	482.599	135.067							-166.304	-57071.1	-166.304	-1292300	-166.304	-1504862							70.7	463.51	71.0339	139.19
		483.081	199.643	483.081	39.0806	483.081	135.612							-165.816	-66496	-165.816	-1271880	-165.816	-1282548							70.7029	463.51	71.049	139.19
		483.563	199.451	483.563	39.3839	483.563	136.174							-165.328	-1761.68	-165.328	-1.25971e+06	-165.328	-1289636							70.7229	463.51	71.064	139.19
		484.045	199.371	484.045	39.6889	484.045	136.749							-164.84	-33475.1	-164.84	-1215590	-164.84	-1293482							70.7429	463.51	71.079	139.19
		484.527	199.37	484.527	39.9957	484.527	137.329							-164.352	-23218.2	-164.352	-1.20467e+06	-164.352	-1269310							70.763	463.51	71.094	139.19
		485.009	199.396	485.009	40.2985	485.009	137.892							-163.864	38088	-163.864	-1.2072e+06	-163.864	-1392408							70.783	463.51	71.1	139.19
		485.491	199.402	485.491	40.5946	485.491	138.429							-163.377	41895	-163.377	-1.21745e+06	-163.377	-1520900							70.8	463.51	71.109	139.19
		485.974	199.372	485.974	40.8872	485.974	138.935							-162.889	-3828.59	-162.889	-1.25115e+06	-162.889	-1539576							70.803	463.51	71.124	139.19
		486.456	199.319	486.456	41.1727	486.456	139.387							-162.401	-62467.1	-162.401	-1237990	-162.401	-1415146							70.823	463.51	71.139	139.19
		486.938	199.267	486.938	41.4573	486.938	139.794							-161.913	-71752.1	-161.913	-1229060	-161.913	-1429192							70.843	463.51	71.154	139.19
		487.42	199.232	487.42	41.7395	487.42	140.154							-161.425	-410.264	-161.425	-1.23766e+06	-161.425	-1452120							70.8631	463.51	71.1691	139.19
		487.902	199.204	487.902	42.0193	487.902	140.472							-160.937	33996.8	-160.937	-1.23544e+06	-160.937	-1420848							70.8831	463.51	71.1841	139.19
		488.384	199.152	488.384	42.2882	488.384	140.75							-160.449	-252.134	-160.449	-1.21593e+06	-160.449	-1524490							70.9	463.51	71.1991	139.19
		488.866	199.041	488.866	42.5474	488.866	140.995							-159.961	38244.9	-159.961	-1176200	-159.961	-1530710							70.9031	463.51	71.2	139.19
		489.348	198.854	489.348	42.7953	489.348	141.217							-159.474	21025.3	-159.474	-1.15687e+06	-159.474	-1469840							70.9231	463.51	71.2141	139.19
		489.831	198.598	489.831	43.0332	489.831	141.429							-158.986	-67914.4	-158.986	-1.1601e+06	-158.986	-1468668							70.9431	463.51	71.2291	139.19
		490.313	198.317	490.313	43.2592	490.313	141.634							-158.498	-64019.6	-158.498	-1151920	-158.498	-1365454							70.9632	463.51	71.2441	139.19
		490.795	198.064	490.795	43.4801	490.795	141.847							-158.01	-11349.8	-158.01	-1.1121e+06	-158.01	-1316086							70.9832	463.51	71.2592	139.19
		491.277	197.888	491.277	43.6938	491.277	142.063							-157.522	82599.1	-157.522	-1.09208e+06	-157.522	-1344494							71	463.51	71.2742	139.19
		491.759	197.807	491.759	43.899	491.759	142.281							-157.034	121329	-157.034	-1104390	-157.034	-1225424							71.0032	463.51	71.2892	139.19
		492.241	197.805	492.241	44.0885	492.241	142.484							-156.546	57311.4	-156.546	-1.09872e+06	-156.546	-1080566							71.0232	463.51	71.3	139.19
		492.723	197.847	492.723	44.2756	492.723	142.673							-156.059	79954.3	-156.059	-1035910	-156.059	-1011246							71.0432	463.51	71.3042	139.19
		493.205	197.901	493.205	44.4354	493.205	142.821							-155.571	82179.3	-155.571	-970017	-155.571	-1019432							71.0633	463.51	71.3192	139.191
		493.688	197.951	493.688	44.5708	493.688	142.921							-155.083	-52096.8	-155.083	-964820	-155.083	-991668							71.0833	463.511	71.3342	139.191
		494.17	198.003	494.17	44.6989	494.17	142.98							-154.595	-73171.1	-154.595	-940413	-154.595	-969616							71.1	463.511	71.3492	139.191
		494.652	198.068	494.652	44.8181	494.652	142.991							-154.107	-1452.65	-154.107	-891477	-154.107	-948680							71.1033	463.511	71.3643	139.191
		495.134	198.15	495.134	44.9333	495.134	142.958							-153.619	22037.1	-153.619	-859347	-153.619	-906642							71.1233	463.511	71.3793	139.191
		495.616	198.234	495.616	45.0436	495.616	142.89							-153.131	1293.37	-153.131	-857543	-153.131	-969790							71.1433	463.511	71.3943	139.191
		496.098	198.291	496.098	45.1463	496.098	142.783							-152.644	-77603.1	-152.644	-837247	-152.644	-820732							71.1634	463.511	71.4	139.191
		496.58	198.293	496.58	45.2402	496.58	142.646							-152.156	-58608.7	-152.156	-760213	-152.156	-654486							71.1834	463.511	71.4093	139.191
		497.062	198.228	497.062	45.3229	497.062	142.48							-151.668	19592.9	-151.668	-729920	-151.668	-598240							71.2	463.511	71.4243	139.191
		497.544	198.106	497.544	45.3987	497.544	142.293							-151.18	-1721.71	-151.18	-718550	-151.18	-528876							71.2034	463.512	71.4393	139.191
		498.027	197.962	498.027	45.47	498.027	142.087							-150.692	-27859.5	-150.692	-685597	-150.692	-576408							71.2234	463.512	71.4544	139.192
		498.509	197.832	498.509	45.5461	498.509	141.876							-150.204	-33069.4	-150.204	-661870	-150.204	-596090							71.2434	463.512	71.4694	139.192
		498.991	197.739	498.991	45.6297	498.991	141.658							-149.716	-31616.7	-149.716	-629870	-149.716	-641930							71.2635	463.512	71.4844	139.192
		499.473	197.678	499.473	45.7249	499.473	141.439							-149.228	32961.3	-149.228	-582727	-149.228	-606716							71.2835	463.513	71.4994	139.192
		499.955	197.623	499.955	45.8262	499.955	141.215							-148.741	48085.9	-148.741	-530897	-148.741	-682590							71.3	463.513	71.5	139.192
		500.437	197.54	500.437	45.9378	500.437	140.99							-148.253	-34633.1	-148.253	-500287	-148.253	-735668							71.3035	463.513	71.5144	139.192
		500.919	197.403	500.919	46.0553	500.919	140.754							-147.765	-47832.6	-147.765	-458650	-147.765	-637274							71.3235	463.514	71.5294	139.193
		501.401	197.216	501.401	46.1803	501.401	140.508							-147.277	-45091.6	-147.277	-424447	-147.277	-663930							71.3435	463.514	71.5444	139.193
		501.884	197.014	501.884	46.3128	501.884	140.255							-146.789	-64030.6	-146.789	-385033	-146.789	-464968							71.3636	463.515	71.5595	139.193
		502.366	196.842	502.366	46.4556	502.366	139.994							-146.301	-48107.4	-146.301	-315337	-146.301	-486226							71.3836	463.516	71.5745	139.194
		502.848	196.735	502.848	46.6082	502.848	139.723							-145.813	-25541.2	-145.813	-280234	-145.813	-589576							71.4	463.516	71.5895	139.194
		503.33	196.693	503.33	46.7702	503.33	139.442							-145.326	36556.8	-145.326	-233372	-145.326	-443750							71.4036	463.516	71.6	139.194
		503.812	196.685	503.812	46.9353	503.812	139.139							-144.838	41016	-144.838	-179004	-144.838	-417462							71.4236	463.517	71.6045	139.194
		504.294	196.672	504.294	47.1013	504.294	138.821							-144.35	11919.2	-144.35	-138031	-144.35	-374904							71.4436	463.519	71.6195	139.195
		504.776	196.62	504.776	47.2473	504.776	138.475							-143.862	-801.488	-143.862	-78641.7	-143.862	-432310							71.4637	463.52	71.6345	139.195
		505.258	196.522	505.258	47.3893	505.258	138.108							-143.374	-55930.9	-143.374	-27456.1	-143.374	-336478							71.4837	463.521	71.6496	139.196
		505.74	196.39	505.74	47.535	505.74	137.729							-142.886	-96398.6	-142.886	35752.7	-142.886	-297392							71.5	463.523	71.6646	139.196
		506.223	196.251	506.223	47.6762	506.223	137.331							-142.398	-98695.6	-142.398	98590.7	-142.398	-355708							71.5037	463.523	71.6796	139.197
		506.705	196.129	506.705	47.8234	506.705	136.927							-141.91	5896.12	-141.91	172682	-141.91	-25537.4							71.5237	463.525	71.6946	139.197
		507.187	196.033	507.187	47.9758	507.187	136.518							-141.423	94307.2	-141.423	264341	-141.423	231396							71.5437	463.527	71.7	139.198
		507.669	195.953	507.669	48.1236	507.669	136.094							-140.935	77031.8	-140.935	313397	-140.935	302850							71.5638	463.529	71.7096	139.198
		508.151	195.872	508.151	48.2674	508.151	135.657							-140.447	118505	-140.447	358567	-140.447	332776							71.5838	463.532	71.7246	139.199
		508.633	195.779	508.633	48.4063	508.633	135.204							-139.959	123948	-139.959	412770	-139.959	312054							71.6	463.534	71.7396	139.2
		509.115	195.674	509.115	48.5448	509.115	134.742							-139.471	38386.7	-139.471	486113	-139.471	292840							71.6038	463.535	71.7546	139.2
		509.597	195.571	509.597	48.6853	509.597	134.276							-138.983	26668.4	-138.983	549363	-138.983	278470							71.6238	463.538	71.7697	139.201
		510.079	195.481	510.079	48.8286	510.079	133.812							-138.495	57796.5	-138.495	558660	-138.495	223724							71.6438	463.542	71.7847	139.202
		510.562	195.407	510.562	48.9763	510.562	133.359							-138.008	30739.4	-138.008	641130	-138.008	310792							71.6639	463.547	71.7997	139.203
		511.044	195.334	511.044	49.1254	511.044	132.919							-137.52	33877.4	-137.52	715640	-137.52	462170							71.6839	463.551	71.8	139.203
		511.526	195.235	511.526	49.2731	511.526	132.506							-137.032	64191.7	-137.032	725173	-137.032	441920							71.7	463.556	71.8147	139.205
		512.008	195.089	512.008	49.4171	512.008	132.111							-136.544	21616.1	-136.544	786767	-136.544	525374							71.7039	463.557	71.8297	139.206
		512.49	194.887	512.49	49.5625	512.49	131.742							-136.056	-29265.6	-136.056	769690	-136.056	519982							71.7239	463.563	71.8447	139.207
		512.972	194.646	512.972	49.7033	512.972	131.399							-135.568	-58060.1	-135.568	696050	-135.568	657330							71.7439	463.57	71.8598	139.209
		513.454	194.397	513.454	49.8446	513.454	131.087							-135.08	-59822.2	-135.08	661697	-135.08	764874							71.764	463.578	71.8748	139.21
		513.936	194.175	513.936	49.9915	513.936	130.811							-134.592	6090.76	-134.592	594987	-134.592	467552							71.784	463.587	71.8898	139.212
		514.418	194.002	514.418	50.1449	514.418	130.575							-134.105	7118.84	-134.105	504307	-134.105	483356							71.8	463.595	71.9	139.213
		514.901	193.88	514.901	50.3043	514.901	130.379							-133.617	-53691.5	-133.617	401143	-133.617	463820							71.804	463.597	71.9048	139.214
		515.383	193.788	515.383	50.4659	515.383	130.227							-133.129	7617.23	-133.129	320818	-133.129	266102							71.824	463.608	71.9198	139.216
		515.865	193.701	515.865	50.6295	515.865	130.118							-132.641	48175.1	-132.641	258071	-132.641	245402							71.844	463.62	71.9348	139.218
		516.347	193.6	516.347	50.793	516.347	130.044							-132.153	-2033.14	-132.153	173629	-132.153	254218							71.8641	463.634	71.9498	139.221
		516.829	193.485	516.829	50.96	516.829	130.007							-131.665	-14372.7	-131.665	71991.3	-131.665	193900							71.8841	463.649	71.9649	139.223
		517.311	193.375	517.311	51.1376	517.311	130.005							-131.177	-40316.8	-131.177	-24821.2	-131.177	-24518.6							71.9	463.663	71.9799	139.226
		517.793	193.298	517.793	51.3278	517.793	130.033							-130.69	-69332.7	-130.69	-79164.3	-130.69	-103425							71.9041	463.666	71.9949	139.229
		518.275	193.268	518.275	51.536	518.275	130.094							-130.202	-94358.5	-130.202	-117485	-130.202	-139827							71.9241	463.685	72	139.23
		518.758	193.281	518.758	51.758	518.758	130.181							-129.714	-88666.2	-129.714	-158297	-129.714	-286050							71.9441	463.707	72.0099	139.232
		519.24	193.318	519.24	51.9849	519.24	130.289							-129.226	-12260.1	-129.226	-215575	-129.226	-298096							71.9642	463.73	72.0249	139.235
		519.722	193.359	519.722	52.2213	519.722	130.419							-128.738	40089.4	-128.738	-276219	-128.738	-197403							71.9842	463.756	72.0399	139.239
		520.204	193.399	520.204	52.4618	520.204	130.566							-128.25	12172.1	-128.25	-317830	-128.25	-208014							72	463.779	72.055	139.243
		520.686	193.45	520.686	52.7047	520.686	130.735							-127.762	-59169.1	-127.762	-363893	-127.762	-186072							72.0042	463.785	72.07	139.247
		521.168	193.532	521.168	52.9523	521.168	130.932							-127.274	-75569.3	-127.274	-401783	-127.274	-134110							72.0242	463.817	72.085	139.252
		521.65	193.663	521.65	53.2061	521.65	131.164							-126.787	-71489.4	-126.787	-445450	-126.787	-315544							72.0442	463.853	72.1	139.257
		522.132	193.843	522.132	53.4634	522.132	131.426							-126.299	-84159.5	-126.299	-489823	-126.299	-415664							72.0643	463.892	72.115	139.262
		522.615	194.051	522.615	53.7231	522.615	131.715							-125.811	-72679.5	-125.811	-538057	-125.811	-580420							72.0843	463.935	72.13	139.268
		523.097	194.256	523.097	53.9833	523.097	132.027							-125.323	-40992	-125.323	-607250	-125.323	-622044							72.1	463.972	72.145	139.274
		523.579	194.429	523.579	54.2405	523.579	132.348							-124.835	19854.1	-124.835	-625853	-124.835	-386464							72.1043	463.983	72.1601	139.28
		524.061	194.555	524.061	54.496	524.061	132.678							-124.347	37972.8	-124.347	-605490	-124.347	-564072							72.1243	464.036	72.1751	139.287
		524.543	194.644	524.543	54.7423	524.543	133.007							-123.859	-26082.5	-123.859	-624200	-123.859	-831384							72.1443	464.094	72.1901	139.295
		525.025	194.724	525.025	54.9878	525.025	133.34							-123.372	-77663.9	-123.372	-656413	-123.372	-795690							72.1644	464.157	72.2	139.3
		525.507	194.827	525.507	55.2323	525.507	133.678							-122.884	-51106.9	-122.884	-667480	-122.884	-637168							72.1844	464.228	72.2051	139.303
		525.989	194.97	525.989	55.4759	525.989	134.02							-122.396	-4743.71	-122.396	-708637	-122.396	-577216							72.2	464.287	72.2201	139.311
		526.471	195.143	526.471	55.7169	526.471	134.365							-121.908	32895.6	-121.908	-765287	-121.908	-564696							72.2044	464.304	72.2351	139.321
		526.954	195.311	526.954	55.9535	526.954	134.708							-121.42	11921.5	-121.42	-763483	-121.42	-693718							72.2244	464.389	72.2502	139.33
		527.436	195.438	527.436	56.1847	527.436	135.046							-120.932	-33549.7	-120.932	-768740	-120.932	-1069650							72.2444	464.481	72.2652	139.341
		527.918	195.505	527.918	56.4112	527.918	135.376							-120.444	37439.1	-120.444	-816653	-120.444	-1067596							72.2645	464.582	72.2802	139.352
		528.4	195.516	528.4	56.6358	528.4	135.698							-119.956	71877.6	-119.956	-841863	-119.956	-886996							72.2845	464.693	72.2952	139.364
		528.882	195.497	528.882	56.8619	528.882	136.012							-119.469	65033.7	-119.469	-866293	-119.469	-913646							72.3	464.785	72.3	139.368
		529.364	195.478	529.364	57.0927	529.364	136.322							-118.981	62008.1	-118.981	-916273	-118.981	-886218							72.3045	464.814	72.3102	139.377
		529.846	195.486	529.846	57.332	529.846	136.637							-118.493	-13765.7	-118.493	-961057	-118.493	-815998							72.3245	464.945	72.3252	139.391
		530.328	195.527	530.328	57.5763	530.328	136.954							-118.005	-16249.3	-118.005	-967220	-118.005	-868888							72.3445	465.089	72.3402	139.406
		530.811	195.591	530.811	57.8196	530.811	137.271							-117.517	12101.2	-117.517	-972760	-117.517	-948510							72.3646	465.245	72.3553	139.421
		531.293	195.658	531.293	58.0579	531.293	137.59							-117.029	26588.8	-117.029	-1.01491e+06	-117.029	-951438							72.3846	465.415	72.3703	139.438
		531.775	195.71	531.775	58.2856	531.775	137.907							-116.541	31027.9	-116.541	-1039210	-116.541	-1069602							72.4	465.556	72.3853	139.456
		532.257	195.742	532.257	58.503	532.257	138.228							-116.054	4746.02	-116.054	-1.05902e+06	-116.054	-1118736							72.4046	465.6	72.4	139.475
		532.739	195.765	532.739	58.7116	532.739	138.554							-115.566	-12285.7	-115.566	-1.06859e+06	-115.566	-1090996							72.4246	465.8	72.4003	139.475
		533.221	195.794	533.221	58.9118	533.221	138.884							-115.078	-49821	-115.078	-1.05368e+06	-115.078	-1098866							72.4446	466.017	72.4153	139.496
		533.703	195.842	533.703	59.1012	533.703	139.206							-114.59	6288.1	-114.59	-1067380	-114.59	-1071526							72.4647	466.253	72.4303	139.517
		534.185	195.907	534.185	59.2846	534.185	139.525							-114.102	73748.9	-114.102	-1.10644e+06	-114.102	-1024024							72.4847	466.508	72.4454	139.541
		534.668	195.977	534.668	59.461	534.668	139.837							-113.614	55077.1	-113.614	-1.14496e+06	-113.614	-1003944							72.5	466.716	72.4604	139.565
		535.149	196.031	535.149	59.6299	535.149	140.138							-113.126	7280.72	-113.126	-1.13646e+06	-113.126	-1177974							72.5047	466.783	72.4754	139.591
		535.632	196.053	535.632	59.7931	535.632	140.431							-112.638	-80074.5	-112.638	-1149620	-112.638	-1115842							72.5247	467.08	72.4904	139.619
		536.114	196.035	536.114	59.9494	536.114	140.712							-112.151	-55060	-112.151	-1.21981e+06	-112.151	-1017468							72.5447	467.401	72.5	139.638
		536.596	195.981	536.596	60.1027	536.596	140.986							-111.663	-5448.34	-111.663	-1239520	-111.663	-1154978							72.5648	467.746	72.5054	139.649
		537.078	195.9	537.078	60.2559	537.078	141.255							-111.175	-35981.8	-111.175	-1.22704e+06	-111.175	-1118064							72.5848	468.118	72.5204	139.681
		537.56	195.8	537.56	60.4107	537.56	141.521							-110.687	-71359.3	-110.687	-1.24399e+06	-110.687	-1226460							72.6	468.419	72.5354	139.714
		538.042	195.684	538.042	60.5686	538.042	141.781							-110.199	-139488	-110.199	-1287890	-110.199	-1343744							72.6048	468.518	72.5504	139.75
		538.524	195.548	538.524	60.7261	538.524	142.03							-109.711	-131851	-109.711	-1.29712e+06	-109.711	-1379364							72.6248	468.947	72.5655	139.788
		539.006	195.387	539.006	60.8811	539.006	142.263							-109.223	-65327.4	-109.223	-1304200	-109.223	-1519204							72.6448	469.408	72.5805	139.828
		539.489	195.202	539.489	61.0309	539.489	142.478							-108.736	-28558.8	-108.736	-1.33121e+06	-108.736	-1531168							72.6649	469.901	72.5955	139.871
		539.971	195.004	539.971	61.1762	539.971	142.675							-108.248	-2012.74	-108.248	-1.32811e+06	-108.248	-1542826							72.6849	470.43	72.6	139.884
		540.453	194.808	540.453	61.317	540.453	142.861							-107.76	5879.35	-107.76	-1.33257e+06	-107.76	-1558766							72.7	470.854	72.6105	139.916
		540.935	194.63	540.935	61.4525	540.935	143.039							-107.272	-6935.44	-107.272	-1304050	-107.272	-1505936							72.7049	470.996	72.6255	139.964
		541.417	194.477	541.417	61.5824	541.417	143.215							-106.784	-23615.4	-106.784	-1.30782e+06	-106.784	-1467718							72.7249	471.6	72.6405	140.016
		541.899	194.343	541.899	61.7055	541.899	143.393							-106.296	27278.4	-106.296	-1369520	-106.296	-1366552							72.7449	472.244	72.6556	140.07
		542.381	194.216	542.381	61.8197	542.381	143.573							-105.808	61201	-105.808	-1.35985e+06	-105.808	-1193164							72.765	472.932	72.6706	140.127
		542.863	194.081	542.863	61.9235	542.863	143.754							-105.32	36458.7	-105.32	-1.32434e+06	-105.32	-1269040							72.785	473.663	72.6856	140.188
		543.346	193.93	543.346	62.017	543.346	143.935							-104.833	-11716.3	-104.833	-1324640	-104.833	-1398784							72.8	474.243	72.7	140.249
		543.828	193.763	543.828	62.1007	543.828	144.113							-104.345	-83953.4	-104.345	-1.35281e+06	-104.345	-1256696							72.805	474.442	72.7006	140.252
		544.31	193.587	544.31	62.1768	544.31	144.285							-103.857	-63228.4	-103.857	-1353140	-103.857	-1227264							72.825	475.269	72.7156	140.32
		544.792	193.41	544.792	62.2482	544.792	144.45							-103.369	-58226	-103.369	-1.32768e+06	-103.369	-1266814							72.8451	476.147	72.7306	140.392
		545.274	193.231	545.274	62.3162	545.274	144.605							-102.881	-66312.1	-102.881	-1319200	-102.881	-1256910							72.8651	477.078	72.7456	140.468
		545.756	193.043	545.756	62.3848	545.756	144.754							-102.393	25077.3	-102.393	-1324730	-102.393	-1236330							72.8851	478.064	72.7607	140.549
		546.238	192.832	546.238	62.4523	546.238	144.894							-101.905	51742.8	-101.905	-1.33358e+06	-101.905	-1329806							72.9	478.836	72.7757	140.634
		546.72	192.589	546.72	62.5182	546.72	145.026							-101.418	46822.9	-101.418	-1306740	-101.418	-1589384							72.9051	479.108	72.7907	140.724
		547.202	192.318	547.202	62.5851	547.202	145.155							-100.93	60111.1	-100.93	-1.28754e+06	-100.93	-1458960							72.9251	480.21	72.8	140.782
		547.685	192.032	547.685	62.6531	547.685	145.281							-100.442	58366	-100.442	-1289840	-100.442	-1284370							72.9451	481.374	72.8057	140.819
		548.167	191.754	548.167	62.7264	548.167	145.415							-99.954	106892	-99.954	-1.29444e+06	-99.954	-1457976							72.9652	482.6	72.8207	140.919
		548.649	191.499	548.649	62.8057	548.649	145.56							-99.4661	124461	-99.4661	-1291380	-99.4661	-1548254							72.9852	483.893	72.8357	141.025
		549.131	191.271	549.131	62.8914	549.131	145.719							-98.9782	73021.6	-98.9782	-1.29269e+06	-98.9782	-1582784							73	484.892	72.8508	141.136
		549.613	191.062	549.613	62.9819	549.613	145.889							-98.4904	55771.3	-98.4904	-1332210	-98.4904	-1529124							73.0052	485.252	72.8658	141.254
		550.095	190.854	550.095	63.0723	550.095	146.064							-98.0025	57673.2	-98.0025	-1339700	-98.0025	-1515936							73.0252	486.68	72.8808	141.378
		550.577	190.635	550.577	63.1612	550.577	146.24							-97.5146	46689.8	-97.5146	-1320350	-97.5146	-1640772							73.0452	488.179	72.8958	141.509
		551.059	190.404	551.059	63.2465	551.059	146.414							-97.0268	57228.7	-97.0268	-1288440	-97.0268	-1517590							73.0653	489.751	72.9	141.546
		551.542	190.176	551.542	63.3286	551.542	146.582							-96.5389	56350.1	-96.5389	-1.2739e+06	-96.5389	-1464670							73.0853	491.397	72.9108	141.646
		552.024	189.97	552.024	63.4073	552.024	146.747							-96.051	22928.9	-96.051	-1.30745e+06	-96.051	-1644704							73.1	492.655	72.9258	141.791
		552.506	189.802	552.506	63.4841	552.506	146.907							-95.5632	-3745.26	-95.5632	-1275070	-95.5632	-1635438							73.1053	493.119	72.9408	141.944
		552.988	189.67	552.988	63.5615	552.988	147.064							-95.0753	21597.6	-95.0753	-1224510	-95.0753	-1558666							73.1253	494.917	72.9559	142.104
		553.47	189.557	553.47	63.6392	553.47	147.214							-94.5874	61875.7	-94.5874	-1.23268e+06	-94.5874	-1522988							73.1453	496.794	72.9709	142.273
		553.952	189.433	553.952	63.7156	553.952	147.358							-94.0996	53326.1	-94.0996	-1.2286e+06	-94.0996	-1517514							73.1654	498.75	72.9859	142.45
		554.434	189.275	554.434	63.789	554.434	147.493							-93.6117	-15350.2	-93.6117	-1.21931e+06	-93.6117	-1604834							73.1854	500.786	73	142.625
		554.916	189.075	554.916	63.8578	554.916	147.617							-93.1238	-89667.4	-93.1238	-1.22795e+06	-93.1238	-1688270							73.2	502.324	73.0009	142.637
		555.398	188.848	555.398	63.9207	555.398	147.728							-92.636	-54507.4	-92.636	-1208470	-92.636	-1711516							73.2054	502.903	73.0159	142.833
		555.881	188.625	555.881	63.9798	555.881	147.833							-92.1481	13098.7	-92.1481	-1.18047e+06	-92.1481	-1684322							73.2254	505.102	73.0309	143.038
		556.363	188.441	556.363	64.036	556.363	147.927							-91.6603	34199.9	-91.6603	-1.16978e+06	-91.6603	-1618700							73.2455	507.382	73.046	143.254
		556.845	188.322	556.845	64.0918	556.845	148.017							-91.1724	43063.9	-91.1724	-1136790	-91.1724	-1393268							73.2655	509.745	73.061	143.481
		557.327	188.28	557.327	64.148	557.327	148.104							-90.6845	38558.1	-90.6845	-1.119e+06	-90.6845	-1334820							73.2855	512.189	73.076	143.718
		557.809	188.311	557.809	64.204	557.809	148.193							-90.1967	24625.3	-90.1967	-1117220	-90.1967	-1571490							73.3	514.012	73.091	143.967
		558.291	188.41	558.291	64.2596	558.291	148.287							-89.7088	-12416	-89.7088	-1.07785e+06	-89.7088	-1630028							73.3055	514.715	73.1	144.123
		558.773	188.578	558.773	64.3154	558.773	148.39							-89.2209	-33581.4	-89.2209	-1.05876e+06	-89.2209	-1664434							73.3255	517.321	73.106	144.229
		559.255	188.822	559.255	64.3706	559.255	148.505							-88.7331	-61574.1	-88.7331	-1.07066e+06	-88.7331	-1627440							73.3456	520.008	73.121	144.502
		559.737	189.154	559.737	64.4254	559.737	148.634							-88.2452	-37823	-88.2452	-1045120	-88.2452	-1545008							73.3656	522.773	73.136	144.789
		560.22	189.578	560.22	64.4822	560.22	148.778							-87.7573	17034.6	-87.7573	-1.02384e+06	-87.7573	-1612670							73.3856	525.616	73.151	145.089
		560.702	190.08	560.702	64.5429	560.702	148.934							-87.2695	-10665.9	-87.2695	-1.00639e+06	-87.2695	-1421206							73.4	527.71	73.1661	145.403
		561.184	190.631	561.184	64.6086	561.184	149.099							-86.7816	-8523.04	-86.7816	-962050	-86.7816	-1256756							73.4056	528.535	73.1811	145.731
		561.666	191.19	561.666	64.6796	561.666	149.265							-86.2937	-28540.8	-86.2937	-947770	-86.2937	-1173736							73.4256	531.527	73.1961	146.074
		562.148	191.724	562.148	64.7553	562.148	149.428							-85.8059	-42377.4	-85.8059	-909480	-85.8059	-1051830							73.4457	534.591	73.2	146.166
		562.63	192.216	562.63	64.8361	562.63	149.584							-85.318	-13528.7	-85.318	-876767	-85.318	-1222310							73.4657	537.723	73.2111	146.433
		563.112	192.669	563.112	64.9183	563.112	149.731							-84.8301	-22431.4	-84.8301	-877360	-84.8301	-1209318							73.4857	540.922	73.2261	146.809
		563.595	193.099	563.595	65.0019	563.595	149.873							-84.3423	3885.79	-84.3423	-843077	-84.3423	-1052970							73.5	543.247	73.2411	147.2
		564.077	193.526	564.077	65.0852	564.077	150.01							-83.8544	-17831.3	-83.8544	-854137	-83.8544	-1078720							73.5057	544.183	73.2562	147.609
		564.559	193.959	564.559	65.1667	564.559	150.144							-83.3665	-54692.7	-83.3665	-879537	-83.3665	-1173848							73.5257	547.503	73.2712	148.036
		565.041	194.396	565.041	65.2449	565.041	150.277							-82.8787	-23304.4	-82.8787	-896227	-82.8787	-1373942							73.5457	550.879	73.2862	148.482
		565.523	194.819	565.523	65.3183	565.523	150.41							-82.3908	-5578.06	-82.3908	-915533	-82.3908	-1291506							73.5658	554.305	73.3	148.908
		566.005	195.212	566.005	65.3859	566.005	150.537							-81.9029	-51969.7	-81.9029	-890830	-81.9029	-1140424							73.5858	557.778	73.3012	148.946
		566.487	195.567	566.487	65.4479	566.487	150.657							-81.4151	-82843.8	-81.4151	-878973	-81.4151	-1094906							73.6	560.27	73.3162	149.43
		566.969	195.886	566.969	65.5064	566.969	150.768							-80.9272	-10380.3	-80.9272	-864680	-80.9272	-965080							73.6058	561.293	73.3312	149.935
		567.451	196.179	567.451	65.5632	567.451	150.869							-80.4393	-8607.36	-80.4393	-858773	-80.4393	-1157304							73.6258	564.844	73.3462	150.46
		567.933	196.457	567.933	65.6193	567.933	150.957							-79.9515	-32752.9	-79.9515	-875130	-79.9515	-1129528							73.6458	568.426	73.3613	151.008
		568.416	196.716	568.416	65.677	568.416	151.035							-79.4636	23857.6	-79.4636	-879203	-79.4636	-866896							73.6659	572.034	73.3763	151.577
		568.898	196.946	568.898	65.7351	568.898	151.104							-78.9757	-17300	-78.9757	-882740	-78.9757	-1117216							73.6859	575.661	73.3913	152.17
		569.38	197.129	569.38	65.7914	569.38	151.165							-78.4879	-89769.9	-78.4879	-882163	-78.4879	-1342100							73.7	578.227	73.4	152.524
		569.862	197.254	569.862	65.8437	569.862	151.217							-78	-46078.1	-78	-911497	-78	-1297428							73.7059	579.302	73.4063	152.786
		570.344	197.328	570.344	65.8902	570.344	151.26							-77.5121	41855.4	-77.5121	-932877	-77.5121	-1213018							73.7259	582.949	73.4213	153.427
		570.826	197.372	570.826	65.9309	570.826	151.298							-77.0243	69912.3	-77.0243	-929103	-77.0243	-1249134							73.7459	586.597	73.4363	154.092
		571.308	197.415	571.308	65.9671	571.308	151.332							-76.5364	24391.7	-76.5364	-954200	-76.5364	-1383428							73.766	590.238	73.4514	154.784
		571.79	197.484	571.79	66.0014	571.79	151.365							-76.0485	-10137.3	-76.0485	-962477	-76.0485	-1226184							73.786	593.865	73.4664	155.502
		572.273	197.586	572.273	66.0358	572.273	151.398							-75.5607	24440.8	-75.5607	-974660	-75.5607	-1087626							73.8	596.391	73.4814	156.247
		572.755	197.713	572.755	66.0715	572.755	151.433							-75.0728	51755.4	-75.0728	-1.03347e+06	-75.0728	-1248804							73.806	597.471	73.4964	157.021
		573.237	197.842	573.237	66.1085	573.237	151.469							-74.5849	28918.3	-74.5849	-1.03221e+06	-74.5849	-1370168							73.826	601.048	73.5	157.211
		573.719	197.948	573.719	66.1456	573.719	151.505							-74.0971	61145.3	-74.0971	-992540	-74.0971	-1359956							73.8461	604.589	73.5114	157.823
		574.201	198.02	574.201	66.1817	574.201	151.543							-73.6092	101905	-73.6092	-1.04505e+06	-73.6092	-1367890							73.8661	608.087	73.5264	158.654
		574.683	198.061	574.683	66.2132	574.683	151.583							-73.1213	59570.1	-73.1213	-1.09059e+06	-73.1213	-1294186							73.8861	611.534	73.5414	159.516
		575.165	198.087	575.165	66.2425	575.165	151.629							-72.6335	54729.1	-72.6335	-1074990	-72.6335	-1142740							73.9	613.895	73.5565	160.408
		575.647	198.117	575.647	66.2692	575.647	151.679							-72.1456	45586.9	-72.1456	-1085090	-72.1456	-1187498							73.9061	614.921	73.5715	161.332
		576.13	198.163	576.13	66.2955	576.13	151.734							-71.6577	5895.75	-71.6577	-1089830	-71.6577	-1200342							73.9261	618.242	73.5865	162.289
		576.612	198.22	576.612	66.3225	576.612	151.792							-71.1699	2079.56	-71.1699	-1083860	-71.1699	-1116824							73.9462	621.488	73.6	163.178
		577.094	198.27	577.094	66.3503	577.094	151.849							-70.682	-66392.1	-70.682	-1.0872e+06	-70.682	-1197162							73.9662	624.652	73.6015	163.278
		577.576	198.296	577.576	66.3791	577.576	151.902							-70.1941	-54970.3	-70.1941	-1.10744e+06	-70.1941	-1311308							73.9862	627.727	73.6165	164.302
		578.058	198.29	578.058	66.4097	578.058	151.95							-69.7063	12139.4	-69.7063	-1.16396e+06	-69.7063	-1417016							74	629.792	73.6315	165.359
		578.54	198.258	578.54	66.4429	578.54	151.994							-69.2184	-51736.8	-69.2184	-1.18901e+06	-69.2184	-1333602							74.0062	630.704	73.6466	166.453
		579.022	198.214	579.022	66.4787	579.022	152.037							-68.7305	-89448.4	-68.7305	-1.18603e+06	-68.7305	-1074058							74.0262	633.577	73.6616	167.582
		579.504	198.178	579.504	66.5186	579.504	152.084							-68.2427	-68740.8	-68.2427	-1226380	-68.2427	-1148248							74.0463	636.338	73.6766	168.747
		579.986	198.159	579.986	66.5626	579.986	152.136							-67.7548	-13313	-67.7548	-1.25344e+06	-67.7548	-1372852							74.0663	638.98	73.6916	169.951
		580.468	198.155	580.468	66.6093	580.468	152.196							-67.2669	34009.6	-67.2669	-1.2358e+06	-67.2669	-1393332							74.0863	641.497	73.7	170.641
		580.951	198.157	580.951	66.6568	580.951	152.262							-66.7791	1672.08	-66.7791	-1.23375e+06	-66.7791	-1421516							74.1	643.145	73.7066	171.192
		581.433	198.15	581.433	66.7028	581.433	152.333							-66.2912	-51767	-66.2912	-1238010	-66.2912	-1450688							74.1063	643.881	73.7216	172.472
		581.915	198.131	581.915	66.7458	581.915	152.408							-65.8034	-33811.4	-65.8034	-1.23222e+06	-65.8034	-1506088							74.1263	646.127	73.7366	173.791
		582.397	198.106	582.397	66.7853	582.397	152.487							-65.3155	23716.3	-65.3155	-1.2329e+06	-65.3155	-1558062							74.1463	648.229	73.7516	175.15
		582.879	198.092	582.879	66.8222	582.879	152.569							-64.8276	29193.6	-64.8276	-1239880	-64.8276	-1446570							74.1664	650.182	73.7667	176.55
		583.361	198.1	583.361	66.8575	583.361	152.654							-64.3398	116706	-64.3398	-1.27426e+06	-64.3398	-1577000							74.1864	651.979	73.7817	177.991
		583.843	198.134	583.843	66.8919	583.843	152.742							-63.8519	140986	-63.8519	-1.30821e+06	-63.8519	-1710518							74.2	653.11	73.7967	179.474
		584.325	198.184	584.325	66.9255	584.325	152.832							-63.364	51653.2	-63.364	-1.31144e+06	-63.364	-1542354							74.2064	653.616	73.8	179.806
		584.808	198.233	584.808	66.9574	584.808	152.92							-62.8762	78128.4	-62.8762	-1330710	-62.8762	-1616134							74.2264	655.089	73.8117	180.999
		585.29	198.262	585.29	66.9868	585.29	153.003							-62.3883	17430.5	-62.3883	-1359170	-62.3883	-1783634							74.2464	656.393	73.8267	182.567
		585.772	198.265	585.772	67.0133	585.772	153.078							-61.9004	-79003.7	-61.9004	-1.3635e+06	-61.9004	-1974450							74.2665	657.525	73.8417	184.179
		586.254	198.248	586.254	67.0372	586.254	153.144							-61.4126	-33178.5	-61.4126	-1.34044e+06	-61.4126	-2057680							74.2865	658.482	73.8568	185.835
		586.736	198.224	586.736	67.0597	586.736	153.199							-60.9247	4970.36	-60.9247	-1339170	-60.9247	-1694716							74.3	659.028	73.8718	187.535
		587.218	198.204	587.218	67.0825	587.218	153.242							-60.4368	50144.8	-60.4368	-1.38205e+06	-60.4368	-1566988							74.3065	659.262	73.8868	189.28
		587.7	198.197	587.7	67.1063	587.7	153.275							-59.949	95812.1	-59.949	-1.37009e+06	-59.949	-1723174							74.3265	659.861	73.9	190.853
		588.182	198.197	588.182	67.1313	588.182	153.299							-59.4611	57988.5	-59.4611	-1.35569e+06	-59.4611	-1681828							74.3465	660.279	73.9018	191.07
		588.665	198.19	588.665	67.1569	588.665	153.314							-58.9732	18923.8	-58.9732	-1.37289e+06	-58.9732	-1505296							74.3666	660.514	73.9168	192.906
		589.147	198.163	589.147	67.1824	589.147	153.325							-58.4854	15233.8	-58.4854	-1.32966e+06	-58.4854	-1398420							74.3866	660.566	73.9318	194.788
		589.629	198.114	589.629	67.2075	589.629	153.335							-57.9975	52821.4	-57.9975	-1.33344e+06	-57.9975	-1458106							74.4	660.498	73.9468	196.716
		590.111	198.055	590.111	67.2329	590.111	153.351							-57.5096	66959.2	-57.5096	-1377860	-57.5096	-1484838							74.4066	660.434	73.9619	198.69
		590.593	198.006	590.593	67.2597	590.593	153.377							-57.0218	-52614.2	-57.0218	-1369850	-57.0218	-1642816							74.4266	660.119	73.9769	200.712
		591.075	197.99	591.075	67.2892	591.075	153.417							-56.5339	-49475.5	-56.5339	-1371120	-56.5339	-1654020							74.4467	659.622	73.9919	202.78
		591.557	198.014	591.557	67.3218	591.557	153.471							-56.046	64337	-56.046	-1363930	-56.046	-1374874							74.4667	658.943	74	203.916
		592.039	198.069	592.039	67.3569	592.039	153.538							-55.5582	15825.9	-55.5582	-1347740	-55.5582	-1541154							74.4867	658.086	74.0069	204.895
		592.521	198.134	592.521	67.3926	592.521	153.613							-55.0703	-19504.7	-55.0703	-1.35529e+06	-55.0703	-1799234							74.5	657.418	74.0219	207.058
		593.004	198.185	593.004	67.4267	593.004	153.694							-54.5824	21720.3	-54.5824	-1.34027e+06	-54.5824	-1760770							74.5067	657.052	74.0369	209.268
		593.486	198.207	593.486	67.4576	593.486	153.778							-54.0946	33098.1	-54.0946	-1310530	-54.0946	-1670918							74.5267	655.844	74.052	211.525
		593.968	198.205	593.968	67.4844	593.968	153.862							-53.6067	43627.7	-53.6067	-1.33081e+06	-53.6067	-1635546							74.5468	654.465	74.067	213.829
		594.45	198.193	594.45	67.5072	594.45	153.95							-53.1188	27199.3	-53.1188	-1.35774e+06	-53.1188	-1705558							74.5668	652.92	74.082	216.18
		594.932	198.187	594.932	67.5269	594.932	154.04							-52.631	-59082.4	-52.631	-1.33405e+06	-52.631	-1638050							74.5868	651.213	74.097	218.579
		595.414	198.197	595.414	67.5441	595.414	154.134							-52.1431	-79638.4	-52.1431	-1.32675e+06	-52.1431	-1712706							74.6	649.999	74.1	219.064
		595.896	198.219	595.896	67.5592	595.896	154.231							-51.6552	-33196.5	-51.6552	-1323250	-51.6552	-1888262							74.6068	649.347	74.112	221.024
		596.378	198.241	596.378	67.572	596.378	154.326							-51.1674	-47951.6	-51.1674	-1.29077e+06	-51.1674	-1719160							74.6268	647.329	74.127	223.515
		596.861	198.247	596.861	67.5824	596.861	154.418							-50.6795	-29503.2	-50.6795	-1.27082e+06	-50.6795	-1591516							74.6469	645.163	74.142	226.053
		597.343	198.231	597.343	67.5905	597.343	154.503							-50.1916	-24303.7	-50.1916	-1.25854e+06	-50.1916	-1664426							74.6669	642.856	74.1571	228.637
		597.825	198.199	597.825	67.5974	597.825	154.58							-49.7038	-78803.7	-49.7038	-1.27177e+06	-49.7038	-1668270							74.6869	640.413	74.1721	231.266
		598.307	198.166	598.307	67.6046	598.307	154.648							-49.2159	-91568.4	-49.2159	-1291560	-49.2159	-1536530							74.7	638.742	74.1871	233.94
		598.789	198.145	598.789	67.6136	598.789	154.709							-48.728	-37731	-48.728	-1.29319e+06	-48.728	-1474880							74.7069	637.84	74.2	236.275
		599.271	198.145	599.271	67.6251	599.271	154.764							-48.2402	35965.3	-48.2402	-1.2852e+06	-48.2402	-1426228							74.7269	635.145	74.2021	236.658
		599.753	198.159	599.753	67.6392	599.753	154.814							-47.7523	59414	-47.7523	-1257970	-47.7523	-1274764							74.7469	632.335	74.2171	239.42
		600.235	198.175	600.235	67.6548	600.235	154.86							-47.2644	10778.7	-47.2644	-1.27383e+06	-47.2644	-1227450							74.767	629.416	74.2321	242.225
		600.717	198.18	600.717	67.6709	600.717	154.903							-46.7766	-41083.4	-46.7766	-1.27541e+06	-46.7766	-1122458							74.787	626.395	74.2472	245.072
		601.2	198.171	601.2	67.6867	601.2	154.942							-46.2887	3082.06	-46.2887	-1.23427e+06	-46.2887	-1133210							74.8	624.381	74.2622	247.961
		601.682	198.157	601.682	67.7026	601.682	154.98							-45.8008	-8761.4	-45.8008	-1.24494e+06	-45.8008	-1460346							74.807	623.28	74.2772	250.891
		602.164	198.154	602.164	67.7193	602.164	155.017							-45.313	-17176.5	-45.313	-1.22681e+06	-45.313	-1678926							74.827	620.079	74.2922	253.86
		602.646	198.177	602.646	67.7379	602.646	155.052							-44.8251	5954.89	-44.8251	-1200460	-44.8251	-1644892							74.847	616.799	74.3	255.419
		603.128	198.229	603.128	67.7591	603.128	155.084							-44.3372	-49111.9	-44.3372	-1.2128e+06	-44.3372	-1574642							74.8671	613.448	74.3072	256.868
		603.61	198.297	603.61	67.7821	603.61	155.11							-43.8494	18189.9	-43.8494	-1.20456e+06	-43.8494	-1592596							74.8871	610.034	74.3222	259.914
		604.092	198.36	604.092	67.8058	604.092	155.129							-43.3615	26874.7	-43.3615	-1184410	-43.3615	-1417688							74.9	607.802	74.3372	262.996
		604.574	198.398	604.574	67.8284	604.574	155.136							-42.8736	35006.3	-42.8736	-1157640	-42.8736	-1376140							74.9071	606.564	74.3522	266.113
		605.057	198.402	605.057	67.8487	605.057	155.133							-42.3858	150644	-42.3858	-1.17754e+06	-42.3858	-1708166							74.9271	603.047	74.3673	269.265
		605.539	198.378	605.539	67.8664	605.539	155.121							-41.8979	118604	-41.8979	-1186070	-41.8979	-1633066							74.9471	599.489	74.3823	272.449
		606.021	198.344	606.021	67.8822	606.021	155.104							-41.4101	100085	-41.4101	-1.16696e+06	-41.4101	-1355538							74.9672	595.898	74.3973	275.665
		606.503	198.323	606.503	67.8973	606.503	155.088							-40.9222	94079.2	-40.9222	-1149680	-40.9222	-1219086							74.9872	592.282	74.4	276.247
		606.985	198.33	606.985	67.9128	606.985	155.075							-40.4343	47367.5	-40.4343	-1.09333e+06	-40.4343	-1094338							75	589.958	74.4123	278.911
		607.467	198.367	607.467	67.9289	607.467	155.071							-39.9465	-1671.78	-39.9465	-1.10154e+06	-39.9465	-1241132							75.0072	588.648	74.4273	282.185
		607.949	198.43	607.949	67.9452	607.949	155.078							-39.4586	-38089.5	-39.4586	-1.0929e+06	-39.4586	-1352186							75.0272	585.003	74.4423	285.485
		608.431	198.508	608.431	67.9609	608.431	155.097							-38.9707	11475.8	-38.9707	-1.03012e+06	-38.9707	-1417812							75.0473	581.355	74.4574	288.811
		608.913	198.598	608.913	67.9752	608.913	155.131							-38.4829	33711.6	-38.4829	-1015190	-38.4829	-1599730							75.0673	577.71	74.4724	292.16
		609.396	198.7	609.396	67.9879	609.396	155.179							-37.995	25802.6	-37.995	-1000570	-37.995	-1608300							75.0873	574.074	74.4874	295.531
		609.878	198.822	609.878	67.9992	609.878	155.244							-37.5071	19107.3	-37.5071	-992503	-37.5071	-1554324							75.1	571.774	74.5	298.378
		610.36	198.964	610.36	68.0095	610.36	155.326							-37.0193	-11290.1	-37.0193	-983537	-37.0193	-1385420							75.1073	570.455	74.5024	298.921
		610.842	199.116	610.842	68.0192	610.842	155.424							-36.5314	-54849	-36.5314	-998033	-36.5314	-1292848							75.1273	566.857	74.5174	302.329
		611.324	199.259	611.324	68.0279	611.324	155.537							-36.0435	-83223	-36.0435	-997270	-36.0435	-1404846							75.1474	563.288	74.5324	305.753
		611.806	199.365	611.806	68.0348	611.806	155.661							-35.5557	-80480.7	-35.5557	-950843	-35.5557	-1291548							75.1674	559.752	74.5474	309.191
		612.288	199.415	612.288	68.039	612.288	155.793							-35.0678	-79459.9	-35.0678	-921450	-35.0678	-1131612							75.1874	556.255	74.5625	312.641
		612.77	199.406	612.77	68.0399	612.77	155.932							-34.5799	-89630.6	-34.5799	-888650	-34.5799	-1031432							75.2	554.074	74.5775	316.1
		613.253	199.357	613.253	68.0376	613.253	156.075							-34.0921	-61163.3	-34.0921	-881880	-34.0921	-1043970							75.2074	552.802	74.5925	319.566
		613.735	199.299	613.735	68.0328	613.735	156.222							-33.6042	6373.8	-33.6042	-849047	-33.6042	-1254782							75.2274	549.397	74.6	321.301
		614.217	199.266	614.217	68.0262	614.217	156.37							-33.1163	-24789.2	-33.1163	-797877	-33.1163	-1404568							75.2475	546.045	74.6075	323.038
		614.699	199.285	614.699	68.0178	614.699	156.518							-32.6285	-56116.5	-32.6285	-787020	-32.6285	-1562018							75.2675	542.75	74.6225	326.512
		615.181	199.364	615.181	68.0073	615.181	156.663							-32.1406	17836	-32.1406	-755967	-32.1406	-1514988							75.2875	539.516	74.6375	329.987
		615.663	199.498	615.663	67.9933	615.663	156.802							-31.6527	57458.5	-31.6527	-698880	-31.6527	-1271304							75.3	537.527	74.6526	333.46
		616.145	199.672	616.145	67.9748	616.145	156.934							-31.1649	33170.3	-31.1649	-616443	-31.1649	-1068192							75.3075	536.346	74.6676	336.928
		616.627	199.878	616.627	67.9508	616.627	157.059							-30.677	51388.4	-30.677	-570407	-30.677	-815690							75.3275	533.243	74.6826	340.39
		617.109	200.112	617.109	67.9215	617.109	157.18							-30.1891	114051	-30.1891	-540523	-30.1891	-854060							75.3475	530.21	74.6976	343.843
		617.592	200.38	617.592	67.8876	617.592	157.301							-29.7013	31543.7	-29.7013	-460633	-29.7013	-1012156							75.3676	527.25	74.7	344.394
		618.074	200.683	618.074	67.8496	618.074	157.425							-29.2134	-39699.6	-29.2134	-386627	-29.2134	-893628							75.3876	524.364	74.7126	347.283
		618.556	201.017	618.556	67.8081	618.556	157.555							-28.7255	57406.6	-28.7255	-344310	-28.7255	-781390							75.4	522.613	74.7276	350.71
		619.038	201.365	619.038	67.7623	619.038	157.691							-28.2377	64070.1	-28.2377	-306566	-28.2377	-788542							75.4076	521.555	74.7426	354.119
		619.52	201.708	619.52	67.7112	619.52	157.834							-27.7498	-2499.83	-27.7498	-248290	-27.7498	-711092							75.4276	518.824	74.7577	357.508
		620.002	202.027	620.002	67.6538	620.002	157.982							-27.2619	-6042.91	-27.2619	-201221	-27.2619	-537336							75.4476	516.172	74.7727	360.876
		620.484	202.316	620.484	67.59	620.484	158.134							-26.7741	-1416.47	-26.7741	-119062	-26.7741	-442238							75.4677	513.601	74.7877	364.218
		620.966	202.583	620.966	67.5208	620.966	158.292							-26.2862	-1872.76	-26.2862	-14871.6	-26.2862	-353692							75.4877	511.111	74.8	366.938
		621.448	202.843	621.448	67.4484	621.448	158.454							-25.7983	-9190.88	-25.7983	46626.7	-25.7983	-289576							75.5	509.62	74.8027	367.533
		621.931	203.107	621.931	67.3753	621.931	158.623							-25.3105	-65309.4	-25.3105	137917	-25.3105	-295080							75.5077	508.702	74.8177	370.817
		622.413	203.38	622.413	67.3032	622.413	158.798							-24.8226	-103981	-24.8226	238338	-24.8226	-164378							75.5277	506.376	74.8327	374.069
		622.895	203.653	622.895	67.2326	622.895	158.978							-24.3347	-24161.3	-24.3347	315211	-24.3347	-76074.8							75.5477	504.131	74.8478	377.285
		623.377	203.91	623.377	67.1625	623.377	159.16							-23.8469	63522.3	-23.8469	366490	-23.8469	-324454							75.5678	501.968	74.8628	380.462
		623.859	204.133	623.859	67.0907	623.859	159.341							-23.359	23791.3	-23.359	427283	-23.359	-493038							75.5878	499.886	74.8778	383.599
		624.341	204.319	624.341	67.0152	624.341	159.52							-22.8711	-24429.7	-22.8711	529997	-22.8711	-198858							75.6	498.656	74.8928	386.691
		624.823	204.474	624.823	66.9344	624.823	159.697							-22.3833	-20443	-22.3833	603483	-22.3833	59907.8							75.6078	497.885	74.9	388.159
		625.305	204.615	625.305	66.8481	625.305	159.872							-21.8954	-32055.7	-21.8954	688093	-21.8954	80017.2							75.6278	495.964	74.9078	389.737
		625.788	204.759	625.788	66.7561	625.788	160.047							-21.4075	9210.28	-21.4075	811647	-21.4075	333784							75.6479	494.122	74.9228	392.734
		626.27	204.909	626.27	66.6591	626.27	160.223							-20.9197	32224.9	-20.9197	936017	-20.9197	748292							75.6679	492.357	74.9378	395.68
		626.752	205.057	626.752	66.5567	626.752	160.401							-20.4318	3091.44	-20.4318	1.04971e+06	-20.4318	720596							75.6879	490.669	74.9528	398.57
		627.234	205.185	627.234	66.4486	627.234	160.581							-19.9439	-10626.2	-19.9439	1189810	-19.9439	620484							75.7	489.684	74.9679	401.404
		627.716	205.276	627.716	66.3338	627.716	160.761							-19.4561	-46203.9	-19.4561	1.38296e+06	-19.4561	864768							75.7079	489.055	74.9829	404.179
		628.198	205.329	628.198	66.212	628.198	160.94							-18.9682	-26082.8	-18.9682	1.51612e+06	-18.9682	858752							75.7279	487.515	74.9979	406.891
		628.68	205.359	628.68	66.0836	628.68	161.12							-18.4803	38852.5	-18.4803	1.64703e+06	-18.4803	991042							75.748	486.047	75	407.265
		629.162	205.392	629.162	65.9499	629.162	161.299							-17.9925	117396	-17.9925	1.86337e+06	-17.9925	1358456							75.768	484.649	75.0129	409.538
		629.644	205.46	629.644	65.8128	629.644	161.478							-17.5046	171460	-17.5046	2.06601e+06	-17.5046	1395516							75.788	483.32	75.0279	412.119
		630.127	205.582	630.127	65.6741	630.127	161.657							-17.0167	130688	-17.0167	2283060	-17.0167	1439672							75.8	482.554	75.0429	414.63
		630.609	205.76	630.609	65.5347	630.609	161.836							-16.5289	104801	-16.5289	2523460	-16.5289	1623980							75.808	482.056	75.058	417.069
		631.091	205.978	631.091	65.3949	631.091	162.016							-16.041	105085	-16.041	2.73283e+06	-16.041	2004160							75.828	480.857	75.073	419.435
		631.573	206.214	631.573	65.2545	631.573	162.197							-15.5532	52725.8	-15.5532	2.95983e+06	-15.5532	2319020							75.8481	479.721	75.088	421.723
		632.055	206.447	632.055	65.1129	632.055	162.381							-15.0653	29073.9	-15.0653	3227080	-15.0653	2474300							75.8681	478.645	75.1	423.498
		632.537	206.668	632.537	64.9701	632.537	162.57							-14.5774	57211.6	-14.5774	3.50957e+06	-14.5774	2694560							75.8881	477.627	75.103	423.934
		633.019	206.88	633.019	64.8261	633.019	162.764							-14.0896	1164.39	-14.0896	3805900	-14.0896	2991280							75.9	477.048	75.118	426.063
		633.501	207.092	633.501	64.681	633.501	162.964							-13.6017	-20570.6	-13.6017	4.14147e+06	-13.6017	3430580							75.9081	476.665	75.133	428.11
		633.984	207.311	633.984	64.5344	633.984	163.168							-13.1138	24796	-13.1138	4485700	-13.1138	3675520							75.9281	475.757	75.148	430.072
		634.466	207.533	634.466	64.3853	634.466	163.372							-12.626	5555.36	-12.626	4.82023e+06	-12.626	4065900							75.9481	474.902	75.1631	431.947
		634.948	207.749	634.948	64.2321	634.948	163.572							-12.1381	8975.9	-12.1381	5202400	-12.1381	4570820							75.9682	474.096	75.1781	433.734
		635.43	207.943	635.43	64.0733	635.43	163.763							-11.6502	1166.92	-11.6502	5.59937e+06	-11.6502	4841840							75.9882	473.338	75.1931	435.43
		635.912	208.111	635.912	63.9079	635.912	163.944							-11.1624	-17587.2	-11.1624	6.01183e+06	-11.1624	5311180							76	472.912	75.2	436.18
		636.394	208.253	636.394	63.7362	636.394	164.115							-10.6745	-45055.9	-10.6745	6.47687e+06	-10.6745	5868740							76.0082	472.626	75.2081	437.035
		636.876	208.385	636.876	63.5595	636.876	164.277							-10.1866	-38475.3	-10.1866	6.89883e+06	-10.1866	6263540							76.0282	471.957	75.2231	438.546
		637.358	208.52	637.358	63.3793	637.358	164.435							-9.69876	25238.9	-9.69876	7332700	-9.69876	6473360							76.0482	471.331	75.2381	439.962
		637.841	208.666	637.841	63.1974	637.841	164.59							-9.21089	38772.1	-9.21089	7.84197e+06	-9.21089	7173580							76.0683	470.744	75.2532	441.281
		638.323	208.816	638.323	63.0147	638.323	164.744							-8.72303	71796.5	-8.72303	8.33933e+06	-8.72303	8115700							76.0883	470.195	75.2682	442.503
		638.805	208.957	638.805	62.8315	638.805	164.897							-8.23516	17483.8	-8.23516	8.89917e+06	-8.23516	8423700							76.1	469.89	75.2832	443.625
		639.287	209.071	639.287	62.6481	639.287	165.045							-7.7473	-22785	-7.7473	9.48447e+06	-7.7473	8793800							76.1083	469.682	75.2982	444.647
		639.769	209.148	639.769	62.465	639.769	165.187							-7.25943	33416.3	-7.25943	10016400	-7.25943	9477520							76.1283	469.202	75.3	444.763
		640.251	209.193	640.251	62.2837	640.251	165.321							-6.77156	21320.7	-6.77156	10602200	-6.77156	10164300							76.1483	468.756	75.3132	445.568
		640.733	209.226	640.733	62.1062	640.733	165.446							-6.2837	35304	-6.2837	11233200	-6.2837	10774400							76.1684	468.339	75.3282	446.387
		641.215	209.269	641.215	61.9347	641.215	165.564							-5.79583	29917.7	-5.79583	11908700	-5.79583	11535400							76.1884	467.952	75.3432	447.103
		641.697	209.342	641.697	61.7708	641.697	165.674							-5.30797	71996.6	-5.30797	12597600	-5.30797	12244100							76.2	467.74	75.3583	447.715
		642.179	209.449	642.179	61.6155	642.179	165.778							-4.8201	127824	-4.8201	13307900	-4.8201	12550800							76.2084	467.592	75.3733	448.223
		642.662	209.583	642.662	61.4689	642.662	165.877							-4.33223	111240	-4.33223	14142500	-4.33223	13276100							76.2284	467.258	75.3883	448.626
		643.144	209.728	643.144	61.3308	643.144	165.973							-3.84437	87615.7	-3.84437	15015500	-3.84437	14463100							76.2485	466.947	75.4	448.868
		643.626	209.868	643.626	61.2014	643.626	166.067							-3.3565	-1318.25	-3.3565	15955300	-3.3565	15480900							76.2685	466.66	75.4033	448.924
		644.108	209.995	644.108	61.0818	644.108	166.16							-2.86864	58992.9	-2.86864	17007200	-2.86864	16325500							76.2885	466.394	75.4183	449.116
		644.59	210.111	644.59	60.9734	644.59	166.253							-2.38077	142202	-2.38077	18128100	-2.38077	17448400							76.3	466.25	75.4333	449.202
		645.072	210.22	645.072	60.878	645.072	166.347							-1.8929	109895	-1.8929	19353300	-1.8929	18712200							76.3085	466.148	75.4484	449.183
		645.554	210.325	645.554	60.7964	645.554	166.439							-1.40504	148993	-1.40504	20622100	-1.40504	19689100							76.3285	465.92	75.4634	449.058
		646.036	210.42	646.036	60.7286	646.036	166.529							-0.91717	142470	-0.91717	21966000	-0.91717	20871000							76.3486	465.711	75.4784	448.826
		646.519	210.493	646.519	60.6732	646.519	166.612							-0.42931	101358	-0.42931	23399100	-0.42931	22351400							76.3686	465.517	75.4934	448.49
		647.001	210.531	647.001	60.6287	647.001	166.687							0.05856	84811	0.05856	24847300	0.05856	23954400							76.3886	465.339	75.5	448.308
		647.483	210.529	647.483	60.5936	647.483	166.754							0.54643	125800	0.54643	26365100	0.54643	25476200							76.4	465.244	75.5084	448.048
		647.965	210.493	647.965	60.5672	647.965	166.812							1.03429	180579	1.03429	27892500	1.03429	26904400							76.4086	465.175	75.5234	447.502
		648.447	210.439	648.447	60.5496	648.447	166.863							1.52216	177798	1.52216	29297900	1.52216	28472400							76.4286	465.025	75.5384	446.851
		648.929	210.389	648.929	60.541	648.929	166.911							2.01002	148099	2.01002	30636000	2.01002	29973800							76.4487	464.886	75.5534	446.097
		649.411	210.354	649.411	60.5413	649.411	166.955							2.49789	81787.5	2.49789	31932000	2.49789	31389400							76.4687	464.76	75.5685	445.24
		649.893	210.332	649.893	60.5496	649.893	166.996							2.98576	133875	2.98576	33063200	2.98576	32656000							76.4887	464.643	75.5835	444.282
		650.375	210.31	650.375	60.5642	650.375	167.031							3.47362	189420	3.47362	33975000	3.47362	33744400							76.5	464.582	75.5985	443.223
		650.858	210.269	650.858	60.5835	650.858	167.058							3.96149	164465	3.96149	34511700	3.96149	34288000							76.5087	464.537	75.6	443.111
		651.34	210.194	651.34	60.6063	651.34	167.076							4.44935	148206	4.44935	34412000	4.44935	34199800							76.5287	464.44	75.6135	442.063
		651.822	210.086	651.822	60.6325	651.822	167.083							4.93722	75204.7	4.93722	33335000	4.93722	33636200							76.5487	464.351	75.6285	440.806
		652.304	209.955	652.304	60.6628	652.304	167.081							5.42509	73852.5	5.42509	30827800	5.42509	31946200							76.5688	464.27	75.6435	439.451
		652.786	209.816	652.786	60.6987	652.786	167.071							5.91295	67521.9	5.91295	27096500	5.91295	29212200							76.5888	464.196	75.6586	437.999
		653.268	209.678	653.268	60.7415	653.268	167.054							6.40082	42106.5	6.40082	22936200	6.40082	25835000							76.6	464.158	75.6736	436.454
		653.75	209.538	653.75	60.7919	653.75	167.031							6.88868	81067.1	6.88868	19028000	6.88868	22291200							76.6088	464.129	75.6886	434.815
		654.232	209.382	654.232	60.8498	654.232	166.999							7.37655	35092.3	7.37655	15749000	7.37655	19174700							76.6288	464.068	75.7	433.509
		654.715	209.189	654.715	60.9145	654.715	166.958							7.86442	-10977.5	7.86442	13011200	7.86442	16503500							76.6488	464.012	75.7036	433.085
		655.197	208.95	655.197	60.9854	655.197	166.905							8.35228	15121.2	8.35228	10602100	8.35228	14215100							76.6689	463.962	75.7186	431.266
		655.679	208.666	655.679	61.0621	655.679	166.841							8.84015	49329.4	8.84015	8.44217e+06	8.84015	12053600							76.6889	463.916	75.7336	429.358
		656.161	208.358	656.161	61.1444	656.161	166.767							9.32801	79625.9	9.32801	6.52927e+06	9.32801	10017700							76.7	463.892	75.7486	427.365
		656.643	208.051	656.643	61.2321	656.643	166.684							9.81588	105402	9.81588	4.96927e+06	9.81588	8300760							76.7089	463.874	75.7637	425.287
		657.125	207.769	657.125	61.3247	657.125	166.596							10.3037	81214.5	10.3037	3820500	10.3037	6908340							76.7289	463.837	75.7787	423.128
		657.607	207.521	657.607	61.4211	657.607	166.503							10.7916	59800.8	10.7916	2.98107e+06	10.7916	5864620							76.7489	463.803	75.7937	420.888
		658.089	207.304	658.089	61.5197	658.089	166.408							11.2795	58225.8	11.2795	2.35399e+06	11.2795	5169560							76.769	463.772	75.8	419.924
		658.572	207.106	658.572	61.6188	658.572	166.309							11.7673	25158.2	11.7673	1911620	11.7673	4455220							76.789	463.744	75.8087	418.571
		659.054	206.917	659.054	61.7168	659.054	166.207							12.2552	46159.6	12.2552	1.55039e+06	12.2552	3629380							76.8	463.73	75.8237	416.178
		659.536	206.733	659.536	61.8126	659.536	166.104							12.7431	45212	12.7431	1.23997e+06	12.7431	3106500							76.809	463.719	75.8387	413.712
		660.018	206.566	660.018	61.9052	660.018	166.001							13.2309	87515.2	13.2309	985097	13.2309	2682960							76.829	463.697	75.8538	411.175
		660.5	206.427	660.5	61.9934	660.5	165.902							13.7188	142831	13.7188	753990	13.7188	2182580							76.8491	463.677	75.8688	408.57
		660.982	206.328	660.982	62.0753	660.982	165.808							14.2067	101351	14.2067	568127	14.2067	1635144							76.8691	463.659	75.8838	405.898
		661.464	206.27	661.464	62.1488	661.464	165.724							14.6945	120448	14.6945	385517	14.6945	1511030							76.8891	463.642	75.8988	403.162
		661.946	206.248	661.946	62.2124	661.946	165.649							15.1824	59834.1	15.1824	249095	15.1824	1834330							76.9	463.634	75.9	402.941
		662.428	206.25	662.428	62.2666	662.428	165.585							15.6703	-10723.6	15.6703	153421	15.6703	1691658							76.9091	463.628	75.9138	400.366
		662.91	206.272	662.91	62.3149	662.91	165.531							16.1581	17405	16.1581	34279	16.1581	1474364							76.9291	463.615	75.9288	397.511
		663.393	206.317	663.393	62.3616	663.393	165.488							16.646	18850.7	16.646	-47362.3	16.646	1338944							76.9492	463.603	75.9438	394.599
		663.875	206.398	663.875	62.4104	663.875	165.454							17.1339	50795.5	17.1339	-157645	17.1339	1033316							76.9692	463.592	75.9589	391.635
		664.357	206.529	664.357	62.4629	664.357	165.43							17.6217	90167.6	17.6217	-278507	17.6217	902308							76.9892	463.583	75.9739	388.619
		664.839	206.724	664.839	62.5194	664.839	165.412							18.1096	111073	18.1096	-334390	18.1096	771728							77	463.578	75.9889	385.556
		665.321	206.982	665.321	62.5791	665.321	165.398							18.5975	103996	18.5975	-387433	18.5975	638412							77.0092	463.575	76	383.259
		665.803	207.291	665.803	62.6402	665.803	165.382							19.0853	98334	19.0853	-425427	19.0853	534128							77.0292	463.567	76.0039	382.447
		666.285	207.622	666.285	62.7009	666.285	165.361							19.5732	83192.8	19.5732	-494720	19.5732	461590							77.0493	463.56	76.0189	379.295
		666.768	207.939	666.768	62.7597	666.768	165.335							20.0611	91870.3	20.0611	-589173	20.0611	496370							77.0693	463.555	76.0339	376.103
		667.25	208.205	667.25	62.8161	667.25	165.304							20.5489	135083	20.5489	-629097	20.5489	446518							77.0893	463.549	76.049	372.874
		667.732	208.413	667.732	62.8704	667.732	165.274							21.0368	102891	21.0368	-682843	21.0368	174504							77.1	463.547	76.064	369.61
		668.214	208.603	668.214	62.9231	668.214	165.249							21.5247	110383	21.5247	-724223	21.5247	-48864							77.1093	463.545	76.079	366.314
		668.696	208.835	668.696	62.9747	668.696	165.237							22.0125	126901	22.0125	-726170	22.0125	-83180.2							77.1293	463.54	76.094	362.988
		669.178	209.128	669.178	63.0248	669.178	165.244							22.5004	84895.7	22.5004	-771837	22.5004	-161695							77.1493	463.537	76.1	361.651
		669.66	209.441	669.66	63.0724	669.66	165.274							22.9883	83981.7	22.9883	-823373	22.9883	-178590							77.1694	463.534	76.109	359.636
		670.142	209.742	670.142	63.1159	670.142	165.332							23.4761	98854.9	23.4761	-838530	23.4761	-183118							77.1894	463.531	76.124	356.261
		670.624	210.037	670.624	63.154	670.624	165.421							23.964	80711.4	23.964	-873893	23.964	-155396							77.2	463.529	76.139	352.863
		671.106	210.347	671.106	63.1854	671.106	165.544							24.4519	54120.8	24.4519	-938473	24.4519	-264236							77.2094	463.528	76.154	349.448
		671.589	210.694	671.589	63.2099	671.589	165.707							24.9397	28259.1	24.9397	-959700	24.9397	-485000							77.2294	463.526	76.1691	346.016
		672.071	211.085	672.071	63.2279	672.071	165.913							25.4276	42467.6	25.4276	-973417	25.4276	-436652							77.2494	463.524	76.1841	342.57
		672.553	211.515	672.553	63.2405	672.553	166.166							25.9155	125611	25.9155	-1.00368e+06	25.9155	-558664							77.2695	463.522	76.1991	339.114
		673.035	211.964	673.035	63.2495	673.035	166.467							26.4033	129635	26.4033	-993397	26.4033	-567986							77.2895	463.521	76.2	338.907
		673.517	212.409	673.517	63.2579	673.517	166.812							26.8912	92424.9	26.8912	-1.02825e+06	26.8912	-373822							77.3	463.52	76.2141	335.65
		673.999	212.83	673.999	63.2691	673.999	167.199							27.3791	52755.6	27.3791	-1.06358e+06	27.3791	-380246							77.3095	463.519	76.2291	332.179
		674.481	213.218	674.481	63.2861	674.481	167.62							27.8669	34746.2	27.8669	-1042100	27.8669	-463048							77.3295	463.518	76.2441	328.705
		674.963	213.578	674.963	63.3098	674.963	168.071							28.3548	54387.3	28.3548	-1.05769e+06	28.3548	-629592							77.3495	463.517	76.2592	325.23
		675.446	213.921	675.446	63.3397	675.446	168.545							28.8427	-53893.5	28.8427	-1065700	28.8427	-569774							77.3696	463.516	76.2742	321.757
		675.928	214.262	675.928	63.3746	675.928	169.035							29.3305	-79410.8	29.3305	-1058640	29.3305	-523128							77.3896	463.515	76.2892	318.287
		676.41	214.609	676.41	63.4136	676.41	169.532							29.8184	-6216.28	29.8184	-1.07085e+06	29.8184	-599638							77.4	463.515	76.3	315.792
		676.892	214.961	676.892	63.4556	676.892	170.028							30.3063	40209.4	30.3063	-1.09105e+06	30.3063	-765866							77.4096	463.515	76.3042	314.823
		677.374	215.312	677.374	63.4994	677.374	170.516							30.7941	68143.8	30.7941	-1.08319e+06	30.7941	-941350							77.4296	463.514	76.3192	311.367
		677.856	215.654	677.856	63.5438	677.856	170.989							31.282	22647.1	31.282	-1.0554e+06	31.282	-870512							77.4497	463.513	76.3342	307.922
		678.338	215.982	678.338	63.5882	678.338	171.442							31.7699	68368.3	31.7699	-1059130	31.7699	-1035788							77.4697	463.513	76.3492	304.489
		678.82	216.296	678.82	63.6327	678.82	171.872							32.2577	107827	32.2577	-1.06531e+06	32.2577	-949142							77.4897	463.513	76.3643	301.07
		679.303	216.602	679.303	63.678	679.303	172.278							32.7456	92394.4	32.7456	-1.07982e+06	32.7456	-780042							77.5	463.512	76.3793	297.669
		679.785	216.908	679.785	63.7249	679.785	172.659							33.2334	105279	33.2334	-1.0562e+06	33.2334	-985078							77.5097	463.512	76.3943	294.285
		680.267	217.213	680.267	63.7735	680.267	173.013							33.7213	136289	33.7213	-1.02625e+06	33.7213	-952752							77.5297	463.512	76.4	293.005
		680.749	217.513	680.749	63.8231	680.749	173.339							34.2092	220452	34.2092	-1.0072e+06	34.2092	-899126							77.5498	463.512	76.4093	290.922
		681.231	217.795	681.231	63.8725	681.231	173.638							34.697	259396	34.697	-933960	34.697	-734430							77.5698	463.511	76.4243	287.582
		681.713	218.047	681.713	63.9203	681.713	173.91							35.1849	255222	35.1849	-892010	35.1849	-561588							77.5898	463.511	76.4393	284.265
		682.195	218.257	682.195	63.9655	682.195	174.155							35.6728	229501	35.6728	-846977	35.6728	-526658							77.6	463.511	76.4544	280.974
		682.677	218.421	682.677	64.0079	682.677	174.377							36.1606	202527	36.1606	-837890	36.1606	-471956							77.6098	463.511	76.4694	277.71
		683.159	218.543	683.159	64.0481	683.159	174.578							36.6485	146115	36.6485	-828027	36.6485	-637974							77.6298	463.511	76.4844	274.476
		683.641	218.633	683.641	64.087	683.641	174.761							37.1364	62517.7	37.1364	-730950	37.1364	-720950							77.6499	463.511	76.4994	271.271
		684.124	218.704	684.124	64.125	684.124	174.927							37.6242	38125.6	37.6242	-700077	37.6242	-645934							77.6699	463.511	76.5	271.144
		684.606	218.768	684.606	64.1618	684.606	175.079							38.1121	45295.4	38.1121	-662330	38.1121	-685208							77.6899	463.511	76.5144	268.099
		685.088	218.832	685.088	64.1964	685.088	175.215							38.6	48109.2	38.6	-599213	38.6	-786668							77.7	463.51	76.5294	264.96
		685.57	218.902	685.57	64.2275	685.57	175.338							39.0878	7383.97	39.0878	-545120	39.0878	-668526							77.7099	463.51	76.5444	261.855
		686.052	218.977	686.052	64.254	686.052	175.449							39.5757	17524.8	39.5757	-476373	39.5757	-590190							77.7299	463.51	76.5595	258.786
		686.534	219.056	686.534	64.2757	686.534	175.55							40.0636	50292.2	40.0636	-424843	40.0636	-734034							77.7499	463.51	76.5745	255.754
		687.016	219.136	687.016	64.2928	687.016	175.645							40.5514	49327.7	40.5514	-318691	40.5514	-745074							77.77	463.51	76.5895	252.76
		687.499	219.212	687.499	64.3061	687.499	175.735							41.0393	65270.3	41.0393	-223279	41.0393	-657038							77.79	463.51	76.6	250.688
		687.981	219.279	687.981	64.3159	687.981	175.823							41.5272	59016.9	41.5272	-126798	41.5272	-461104							77.8	463.51	76.6045	249.805
		688.463	219.332	688.463	64.3224	688.463	175.91							42.015	89574.4	42.015	-3703.03	42.015	-411364							77.81	463.51	76.6195	246.891
		688.945	219.366	688.945	64.3252	688.945	175.995							42.5029	114398	42.5029	114505	42.5029	-320494							77.83	463.51	76.6345	244.017
		689.427	219.381	689.427	64.3234	689.427	176.077							42.9908	107744	42.9908	308153	42.9908	-59489.4							77.85	463.51	76.6496	241.185
		689.909	219.381	689.909	64.3166	689.909	176.153							43.4786	71837.4	43.4786	502180	43.4786	-129846							77.8701	463.51	76.6646	238.396
		690.391	219.37	690.391	64.3045	690.391	176.223							43.9665	22265.3	43.9665	662553	43.9665	-33287.4							77.8901	463.51	76.6796	235.65
		690.873	219.356	690.873	64.287	690.873	176.286							44.4544	55246	44.4544	862360	44.4544	282760							77.9	463.51	76.6946	232.948
		691.355	219.345	691.355	64.2642	691.355	176.339							44.9422	41128.9	44.9422	1.0862e+06	44.9422	241008							77.9101	463.51	76.7	231.986
		691.837	219.337	691.837	64.2355	691.837	176.385							45.4301	-13087.9	45.4301	1335750	45.4301	227578							77.9301	463.51	76.7096	230.291
		692.32	219.333	692.32	64.1999	692.32	176.422							45.918	20071.4	45.918	1.6629e+06	45.918	590482							77.9501	463.51	76.7246	227.678
		692.802	219.33	692.802	64.1565	692.802	176.452							46.4058	33256.3	46.4058	2.00916e+06	46.4058	748256							77.9702	463.51	76.7396	225.112
		693.284	219.327	693.284	64.1044	693.284	176.475							46.8937	44695.2	46.8937	2367310	46.8937	791144							77.9902	463.51	76.7546	222.591
		693.766	219.326	693.766	64.0439	693.766	176.494							47.3816	99303.4	47.3816	2.78168e+06	47.3816	1147356							78	463.51	76.7697	220.116
		694.248	219.331	694.248	63.9763	694.248	176.508							47.8694	48216.5	47.8694	3.19667e+06	47.8694	1386682							78.0102	463.51	76.7847	217.689
		694.73	219.347	694.73	63.9036	694.73	176.519							48.3573	1069.66	48.3573	3688300	48.3573	1496130							78.0302	463.51	76.7997	215.308
		695.212	219.376	695.212	63.8285	695.212	176.529							48.8452	64948.9	48.8452	4.25843e+06	48.8452	1581214							78.0503	463.51	76.8	215.26
		695.694	219.417	695.694	63.7534	695.694	176.538							49.333	108357	49.333	4.86533e+06	49.333	1876430							78.0703	463.51	76.8147	212.974
		696.177	219.461	696.177	63.6798	696.177	176.547							49.8209	94258	49.8209	5.49037e+06	49.8209	2236260							78.0903	463.51	76.8297	210.687
		696.659	219.502	696.659	63.6091	696.659	176.558							50.3088	57231.5	50.3088	6.12973e+06	50.3088	2414260							78.1	463.51	76.8447	208.447
		697.141	219.532	697.141	63.5423	697.141	176.571							50.7966	54826.6	50.7966	6901900	50.7966	2931860							78.1103	463.51	76.8598	206.255
		697.623	219.551	697.623	63.4814	697.623	176.587							51.2845	35222.3	51.2845	7.69897e+06	51.2845	3381460							78.1303	463.51	76.8748	204.11
		698.105	219.562	698.105	63.4287	698.105	176.608							51.7724	35655	51.7724	8.48513e+06	51.7724	3679980							78.1504	463.51	76.8898	202.012
		698.587	219.571	698.587	63.3878	698.587	176.633							52.2602	80024	52.2602	9.31913e+06	52.2602	4212460							78.1704	463.51	76.9	200.612
		699.069	219.583	699.069	63.3625	699.069	176.664							52.7481	90727.9	52.7481	10127400	52.7481	4566320							78.1904	463.51	76.9048	199.961
		699.551	219.601	699.551	63.3564	699.551	176.699							53.236	82371.3	53.236	10929000	53.236	4677700							78.2	463.51	76.9198	197.956
		700.034	219.62	700.034	63.3725	700.034	176.737							53.7238	51424.8	53.7238	11731800	53.7238	4923880							78.2104	463.51	76.9348	195.999
		700.516	219.638	700.516	63.413	700.516	176.777							54.2117	64209.8	54.2117	12531600	54.2117	5254920							78.2304	463.51	76.9498	194.088
		700.998	219.653	700.998	63.4796	700.998	176.818							54.6996	41605	54.6996	13286700	54.6996	5639080							78.2505	463.51	76.9649	192.223
		701.48	219.669	701.48	63.5741	701.48	176.858							55.1874	26027.8	55.1874	13942500	55.1874	6353980							78.2705	463.51	76.9799	190.404
		701.962	219.695	701.962	63.6982	701.962	176.897							55.6753	67603.4	55.6753	14455900	55.6753	6928940							78.2905	463.51	76.9949	188.631
		702.444	219.746	702.444	63.8537	702.444	176.936							56.1632	66761.9	56.1632	14787700	56.1632	7241300							78.3	463.51	77	188.038
		702.926	219.831	702.926	64.0417	702.926	176.973							56.651	97111.4	56.651	14866000	56.651	7514520							78.3105	463.51	77.0099	186.903
		703.408	219.955	703.408	64.2627	703.408	177.01							57.1389	80392.9	57.1389	14643900	57.1389	7813180							78.3305	463.51	77.0249	185.219
		703.89	220.11	703.89	64.5157	703.89	177.045							57.6268	66739.4	57.6268	14195000	57.6268	8146120							78.3505	463.51	77.0399	183.58
		704.373	220.281	704.373	64.799	704.373	177.078							58.1146	62893.7	58.1146	13546300	58.1146	8201720							78.3706	463.51	77.055	181.984
		704.855	220.452	704.855	65.1097	704.855	177.108							58.6025	47195.3	58.6025	12788700	58.6025	8325800							78.3906	463.51	77.07	180.432
		705.337	220.608	705.337	65.445	705.337	177.136							59.0903	74471.4	59.0903	12005300	59.0903	8350660							78.4	463.51	77.085	178.922
		705.819	220.745	705.819	65.802	705.819	177.161							59.5782	60619.7	59.5782	11290400	59.5782	8247480							78.4106	463.51	77.1	177.455
		706.301	220.867	706.301	66.1779	706.301	177.185							60.0661	105143	60.0661	10671200	60.0661	8099080							78.4306	463.51	77.115	176.029
		706.783	220.982	706.783	66.5693	706.783	177.207							60.5539	82027.7	60.5539	10030600	60.5539	7788800							78.4506	463.51	77.13	174.644
		707.265	221.102	707.265	66.9724	707.265	177.228							61.0418	8417.48	61.0418	9371300	61.0418	7785740							78.4707	463.51	77.145	173.3
		707.747	221.237	707.747	67.3826	707.747	177.248							61.5297	46593.4	61.5297	8.61807e+06	61.5297	7523460							78.4907	463.51	77.1601	171.995
		708.23	221.39	708.23	67.7953	708.23	177.268							62.0175	44197.3	62.0175	7769600	62.0175	7115740							78.5	463.51	77.1751	170.729
		708.712	221.56	708.712	68.2062	708.712	177.287							62.5054	41903.2	62.5054	6.84327e+06	62.5054	6772120							78.5107	463.51	77.1901	169.502
		709.194	221.744	709.194	68.6119	709.194	177.307							62.9933	81713.1	62.9933	5.82243e+06	62.9933	6152600							78.5307	463.51	77.2	168.713
		709.676	221.938	709.676	69.0102	709.676	177.329							63.4811	66446.7	63.4811	4.75847e+06	63.4811	5386640							78.5507	463.51	77.2051	168.313
		710.158	222.14	710.158	69.3999	710.158	177.354							63.969	13361.5	63.969	3.68637e+06	63.969	4415080							78.5708	463.51	77.2201	167.161
		710.64	222.344	710.64	69.7801	710.64	177.383							64.4569	33236.3	64.4569	2.75425e+06	64.4569	3681000							78.5908	463.51	77.2351	166.045
		711.122	222.548	711.122	70.1501	711.122	177.416							64.9447	58224.8	64.9447	1.89672e+06	64.9447	2933380							78.6	463.51	77.2502	164.965
		711.604	222.747	711.604	70.5086	711.604	177.454							65.4326	38256.9	65.4326	1.16842e+06	65.4326	2362980							78.6108	463.51	77.2652	163.92
		712.086	222.942	712.086	70.8543	712.086	177.497							65.9205	33875.1	65.9205	673580	65.9205	2107280							78.6308	463.51	77.2802	162.909
		712.568	223.132	712.568	71.1857	712.568	177.542							66.4083	-9477.21	66.4083	261611	66.4083	1555500							78.6509	463.51	77.2952	161.932
		713.051	223.324	713.051	71.5023	713.051	177.589							66.8962	-59007	66.8962	-11393	66.8962	1235114							78.6709	463.51	77.3	161.626
		713.533	223.528	713.533	71.804	713.533	177.637							67.3841	-43105.8	67.3841	-178554	67.3841	974660							78.6909	463.51	77.3102	160.988
		714.015	223.752	714.015	72.0913	714.015	177.687							67.8719	53144.1	67.8719	-286088	67.8719	690514							78.7	463.51	77.3252	160.075
		714.497	224.002	714.497	72.3647	714.497	177.737							68.3598	82468.5	68.3598	-307157	68.3598	554488							78.7109	463.51	77.3402	159.194
		714.979	224.275	714.979	72.6244	714.979	177.786							68.8477	50093.6	68.8477	-287367	68.8477	422028							78.7309	463.51	77.3553	158.344
		715.461	224.565	715.461	72.87	715.461	177.834							69.3355	79092.9	69.3355	-267847	69.3355	590702							78.751	463.51	77.3703	157.524
		715.943	224.857	715.943	73.1003	715.943	177.878							69.8234	81447	69.8234	-318310	69.8234	598634							78.771	463.51	77.3853	156.732
		716.426	225.141	716.426	73.314	716.426	177.918							70.3113	100787	70.3113	-420867	70.3113	269218							78.791	463.51	77.4	155.984
		716.908	225.411	716.908	73.5104	716.908	177.953							70.7991	117414	70.7991	-583580	70.7991	68655.8							78.8	463.51	77.4003	155.969
		717.39	225.667	717.39	73.689	717.39	177.984							71.287	71252.6	71.287	-771590	71.287	84423							78.811	463.51	77.4153	155.234
		717.872	225.916	717.872	73.8503	717.872	178.011							71.7749	33729.5	71.7749	-939900	71.7749	154408							78.831	463.51	77.4303	154.526
		718.354	226.168	718.354	73.9951	718.354	178.037							72.2627	50350.4	72.2627	-1.08536e+06	72.2627	8902.04							78.8511	463.51	77.4454	153.844
		718.836	226.433	718.836	74.1243	718.836	178.065							72.7506	57524.4	72.7506	-1.22024e+06	72.7506	-128868							78.8711	463.51	77.4604	153.187
		719.318	226.715	719.318	74.2386	719.318	178.098							73.2385	50982.7	73.2385	-1.38078e+06	73.2385	73761.2							78.8911	463.51	77.4754	152.556
		719.8	227.014	719.8	74.3389	719.8	178.137							73.7263	108648	73.7263	-1.5014e+06	73.7263	54402.6							78.9	463.51	77.4904	151.948
		720.282	227.324	720.282	74.4262	720.282	178.186							74.2142	53049.3	74.2142	-1.58163e+06	74.2142	-211192							78.9111	463.51	77.5	151.572
		720.764	227.638	720.764	74.5014	720.764	178.244							74.7021	6230.67	74.7021	-1.62781e+06	74.7021	-172444							78.9311	463.51	77.5054	151.364
		721.247	227.952	721.247	74.5662	721.247	178.311							75.1899	75762.8	75.1899	-1662750	75.1899	-147540							78.9511	463.51	77.5204	150.803
		721.729	228.26	721.729	74.6224	721.729	178.387							75.6778	14420.8	75.6778	-1.72704e+06	75.6778	-145822							78.9712	463.51	77.5354	150.264
		722.211	228.561	722.211	74.6715	722.211	178.469							76.1657	-24367	76.1657	-1.76229e+06	76.1657	-289590							78.9912	463.51	77.5504	149.746
		722.693	228.856	722.693	74.7149	722.693	178.555							76.6535	-19159.8	76.6535	-1785380	76.6535	-748864							79	463.51	77.5655	149.249
		723.175	229.143	723.175	74.7535	723.175	178.643							77.1414	-50559.9	77.1414	-1.84107e+06	77.1414	-962602							79.0112	463.51	77.5805	148.773
		723.657	229.424	723.657	74.7877	723.657	178.728							77.6293	-10743.9	77.6293	-1.86463e+06	77.6293	-1011556							79.0312	463.51	77.5955	148.315
		724.139	229.697	724.139	74.8181	724.139	178.811							78.1171	-22417.4	78.1171	-1.82531e+06	78.1171	-1068162							79.0512	463.51	77.6	148.182
		724.621	229.961	724.621	74.8454	724.621	178.89							78.605	-15101.9	78.605	-1.82208e+06	78.605	-1002032							79.0713	463.51	77.6105	147.877
		725.104	230.216	725.104	74.8708	725.104	178.965							79.0929	62402.9	79.0929	-1.84821e+06	79.0929	-1088278							79.0913	463.51	77.6255	147.456
		725.586	230.463	725.586	74.8957	725.586	179.037							79.5807	41352.5	79.5807	-1.88808e+06	79.5807	-1312916							79.1	463.51	77.6405	147.054
		726.068	230.702	726.068	74.9217	726.068	179.107							80.0686	22796.5	80.0686	-1922660	80.0686	-1277672							79.1113	463.51	77.6556	146.668
		726.55	230.932	726.55	74.9497	726.55	179.173							80.5565	47150.4	80.5565	-1.91463e+06	80.5565	-1255368							79.1313	463.51	77.6706	146.299
		727.032	231.153	727.032	74.98	727.032	179.235							81.0443	41014.5	81.0443	-1.93989e+06	81.0443	-1358680							79.1513	463.51	77.6856	145.946
		727.514	231.361	727.514	75.0125	727.514	179.292							81.5322	78982.8	81.5322	-1928430	81.5322	-1362654							79.1714	463.51	77.7	145.621
		727.996	231.558	727.996	75.0467	727.996	179.343							82.0201	180690	82.0201	-1.92313e+06	82.0201	-1448512							79.1914	463.51	77.7006	145.608
		728.478	231.744	728.478	75.0823	728.478	179.389							82.5079	191379	82.5079	-1.96682e+06	82.5079	-1424534							79.2	463.51	77.7156	145.285
		728.961	231.922	728.961	75.1191	728.961	179.431							82.9958	75131.5	82.9958	-1.94694e+06	82.9958	-1452570							79.2114	463.51	77.7306	144.976
		729.443	232.095	729.443	75.157	729.443	179.473							83.4836	41251.6	83.4836	-1.94751e+06	83.4836	-1559048							79.2314	463.51	77.7456	144.681
		729.925	232.266	729.925	75.1964	729.925	179.516							83.9715	26428.5	83.9715	-1983310	83.9715	-1526904							79.2515	463.51	77.7607	144.4
		730.407	232.435	730.407	75.2368	730.407	179.563							84.4594	-252.882	84.4594	-1.98895e+06	84.4594	-1665318							79.2715	463.51	77.7757	144.131
		730.889	232.599	730.889	75.278	730.889	179.616							84.9472	67203.8	84.9472	-1.98319e+06	84.9472	-1581282							79.2915	463.51	77.7907	143.874
		731.371	232.755	731.371	75.3192	731.371	179.676							85.4351	50742.4	85.4351	-1992370	85.4351	-1334050							79.3	463.51	77.8	143.721
		731.853	232.9	731.853	75.3596	731.853	179.741							85.923	12024.6	85.923	-1.99605e+06	85.923	-1450170							79.3115	463.51	77.8057	143.629
		732.335	233.032	732.335	75.399	732.335	179.811							86.4108	14281.9	86.4108	-2.00656e+06	86.4108	-1535898							79.3315	463.51	77.8207	143.396
		732.817	233.155	732.817	75.4373	732.817	179.883							86.8987	-40359.6	86.8987	-2.03022e+06	86.8987	-1482188							79.3516	463.51	77.8357	143.173
		733.3	233.271	733.3	75.4749	733.3	179.955							87.3866	-73782.2	87.3866	-2.01741e+06	87.3866	-1566316							79.3716	463.51	77.8508	142.961
		733.782	233.385	733.782	75.512	733.782	180.026							87.8744	-82174.8	87.8744	-2.02257e+06	87.8744	-1620650							79.3916	463.51	77.8658	142.759
		734.264	233.501	734.264	75.5488	734.264	180.094							88.3623	-43017.2	88.3623	-2040240	88.3623	-1587916							79.4	463.51	77.8808	142.567
		734.746	233.622	734.746	75.5847	734.746	180.159							88.8502	25746.3	88.8502	-2052320	88.8502	-1538742							79.4116	463.51	77.8958	142.384
		735.228	233.748	735.228	75.6188	735.228	180.221							89.338	5265.05	89.338	-2056610	89.338	-1472974							79.4316	463.51	77.9	142.334
		735.71	233.878	735.71	75.6502	735.71	180.281							89.8259	-35798.5	89.8259	-2040920	89.8259	-1526884							79.4517	463.51	77.9108	142.21
		736.192	234.01	736.192	75.678	736.192	180.339							90.3138	9910.93	90.3138	-2.03807e+06	90.3138	-1556172							79.4717	463.51	77.9258	142.044
		736.674	234.144	736.674	75.7022	736.674	180.398							90.8016	34804.8	90.8016	-2.0178e+06	90.8016	-1499262							79.4917	463.51	77.9408	141.886
		737.157	234.278	737.157	75.7233	737.157	180.458							91.2895	-9659.23	91.2895	-2.01546e+06	91.2895	-1539822							79.5	463.51	77.9559	141.737
		737.639	234.409	737.639	75.7425	737.639	180.519							91.7774	-27284.8	91.7774	-2.01018e+06	91.7774	-1700850							79.5117	463.51	77.9709	141.595
		738.121	234.533	738.121	75.7606	738.121	180.581							92.2652	-28092.3	92.2652	-1977680	92.2652	-1658952							79.5317	463.51	77.9859	141.46
		738.603	234.647	738.603	75.7786	738.603	180.644							92.7531	-38417.6	92.7531	-1.97857e+06	92.7531	-1480556							79.5517	463.51	78	141.339
		739.085	234.747	739.085	75.7969	739.085	180.705							93.241	-18197.6	93.241	-1.99394e+06	93.241	-1572048							79.5718	463.51	78.0009	141.331
		739.567	234.832	739.567	75.8158	739.567	180.764							93.7288	49484.2	93.7288	-2.00854e+06	93.7288	-1529956							79.5918	463.51	78.0159	141.21
		740.049	234.904	740.049	75.8351	740.049	180.82							94.2167	72540	94.2167	-2.01405e+06	94.2167	-1434188							79.6	463.51	78.0309	141.094
		740.531	234.966	740.531	75.855	740.531	180.873							94.7046	40346.4	94.7046	-2.02699e+06	94.7046	-1441862							79.6118	463.51	78.046	140.985
		741.013	235.024	741.013	75.8753	741.013	180.925							95.1924	8052.6	95.1924	-2.04196e+06	95.1924	-1387974							79.6318	463.51	78.061	140.881
		741.495	235.08	741.495	75.8962	741.495	180.975							95.6803	-24525.8	95.6803	-2.0531e+06	95.6803	-1407832							79.6518	463.51	78.076	140.783
		741.978	235.138	741.978	75.9171	741.978	181.026							96.1682	-27847.4	96.1682	-2.05278e+06	96.1682	-1426784							79.6719	463.51	78.091	140.69
		742.46	235.198	742.46	75.9378	742.46	181.076							96.656	-42382.8	96.656	-2.03358e+06	96.656	-1622844							79.6919	463.51	78.1	140.637
		742.942	235.258	742.942	75.9574	742.942	181.127							97.1439	-23416.1	97.1439	-2.04978e+06	97.1439	-1580352							79.7	463.51	78.106	140.602
		743.424	235.318	743.424	75.9756	743.424	181.176							97.6318	-575.687	97.6318	-2.04659e+06	97.6318	-1547048							79.7119	463.51	78.121	140.519
		743.906	235.378	743.906	75.9921	743.906	181.224							98.1196	-25057.3	98.1196	-1.99413e+06	98.1196	-1924960							79.7319	463.51	78.136	140.44
		744.388	235.44	744.388	76.0072	744.388	181.27							98.6075	-11469.1	98.6075	-1.96081e+06	98.6075	-1966690							79.7519	463.51	78.151	140.365
		744.87	235.506	744.87	76.0216	744.87	181.312							99.0954	-1727.06	99.0954	-1965470	99.0954	-1947818							79.772	463.51	78.1661	140.295
		745.352	235.581	745.352	76.0361	745.352	181.352							99.5832	26694	99.5832	-1979950	99.5832	-1821310							79.792	463.51	78.1811	140.228
		745.835	235.665	745.835	76.0511	745.835	181.39							100.071	13951	100.071	-1.98513e+06	100.071	-1569606							79.8	463.51	78.1961	140.165
		746.317	235.755	746.317	76.0664	746.317	181.425							100.559	-2071.86	100.559	-1.97349e+06	100.559	-1718096							79.812	463.51	78.2	140.149
		746.799	235.849	746.799	76.0815	746.799	181.459							101.047	44845.3	101.047	-1942730	101.047	-1902492							79.832	463.51	78.2111	140.105
		747.281	235.94	747.281	76.0958	747.281	181.49							101.535	-9282.16	101.535	-1.96395e+06	101.535	-1879386							79.8521	463.51	78.2261	140.049
		747.763	236.025	747.763	76.1085	747.763	181.519							102.023	-37630.9	102.023	-1.99619e+06	102.023	-1703620							79.8721	463.51	78.2411	139.996
		748.245	236.099	748.245	76.1198	748.245	181.546							102.51	-42897.3	102.51	-1.97744e+06	102.51	-1724660							79.8921	463.51	78.2562	139.946
		748.727	236.164	748.727	76.13	748.727	181.572							102.998	-42292.1	102.998	-1.96946e+06	102.998	-1900368							79.9	463.51	78.2712	139.899
		749.209	236.219	749.209	76.1398	749.209	181.597							103.486	40266	103.486	-1960490	103.486	-1910972							79.9121	463.51	78.2862	139.855
		749.692	236.268	749.692	76.1499	749.692	181.621							103.974	25200.4	103.974	-1957190	103.974	-1796826							79.9321	463.51	78.3	139.816
		750.174	236.314	750.174	76.1607	750.174	181.643							104.462	14232.2	104.462	-1.9634e+06	104.462	-1515486							79.9522	463.51	78.3012	139.813
		750.656	236.362	750.656	76.1725	750.656	181.665							104.95	8840.53	104.95	-1950390	104.95	-1492624							79.9722	463.51	78.3162	139.774
		751.138	236.414	751.138	76.1849	751.138	181.684							105.438	-6979.76	105.438	-1.92853e+06	105.438	-1679814							79.9922	463.51	78.3312	139.737
		751.62	236.473	751.62	76.1977	751.62	181.702							105.925	89298.4	105.925	-1.91112e+06	105.925	-1677578							80	463.51	78.3462	139.702
		752.102	236.541	752.102	76.2106	752.102	181.717							106.413	109841	106.413	-1.91831e+06	106.413	-1714782							80.0122	463.51	78.3613	139.669
		752.584	236.616	752.584	76.2235	752.584	181.732							106.901	64846.3	106.901	-1.89652e+06	106.901	-1575996							80.0322	463.51	78.3763	139.638
		753.066	236.697	753.066	76.2361	753.066	181.745							107.389	20302	107.389	-1.85833e+06	107.389	-1522624							80.0523	463.51	78.3913	139.609
		753.548	236.782	753.548	76.2482	753.548	181.759							107.877	7225.83	107.877	-1.86544e+06	107.877	-1722762							80.0723	463.51	78.4	139.593
		754.031	236.867	754.031	76.2593	754.031	181.774							108.365	54504.3	108.365	-1.86251e+06	108.365	-1555252							80.0923	463.51	78.4063	139.582
		754.513	236.95	754.513	76.2686	754.513	181.791							108.853	55865	108.853	-1.86502e+06	108.853	-1530416							80.1	463.51	78.4213	139.556
		754.995	237.029	754.995	76.2756	754.995	181.81							109.341	73121.1	109.341	-1875000	109.341	-1631782							80.1123	463.51	78.4363	139.532
		755.477	237.106	755.477	76.2804	755.477	181.831							109.828	36712.4	109.828	-1831100	109.828	-1567254							80.1323	463.51	78.4514	139.509
		755.959	237.183	755.959	76.2832	755.959	181.855							110.316	-12818.4	110.316	-1.79527e+06	110.316	-1641704							80.1523	463.51	78.4664	139.488
		756.441	237.261	756.441	76.285	756.441	181.881							110.804	63773.3	110.804	-1.79966e+06	110.804	-1616366							80.1724	463.51	78.4814	139.468
		756.923	237.342	756.923	76.2868	756.923	181.911							111.292	97079.9	111.292	-1.79543e+06	111.292	-1781582							80.1924	463.51	78.4964	139.449
		757.405	237.425	757.405	76.2891	757.405	181.942							111.78	68464.3	111.78	-1.78655e+06	111.78	-1847600							80.2	463.51	78.5	139.445
		757.888	237.508	757.888	76.2924	757.888	181.974							112.268	64850.6	112.268	-1.80627e+06	112.268	-1730144							80.2124	463.51	78.5114	139.432
		758.37	237.587	758.37	76.2962	758.37	182.006							112.756	88009.9	112.756	-1.81715e+06	112.756	-1852634							80.2324	463.51	78.5264	139.416
		758.852	237.66	758.852	76.2999	758.852	182.036							113.243	82644.1	113.243	-1.79958e+06	113.243	-1875478							80.2524	463.51	78.5414	139.4
		759.334	237.726	759.334	76.3029	759.334	182.064							113.731	27569.5	113.731	-1822980	113.731	-1855428							80.2725	463.51	78.5565	139.386
		759.816	237.785	759.816	76.3048	759.816	182.088							114.219	-835.779	114.219	-1.82871e+06	114.219	-1578918							80.2925	463.51	78.5715	139.372
		760.298	237.836	760.298	76.3054	760.298	182.108							114.707	-11192.4	114.707	-1775930	114.707	-1536326							80.3	463.51	78.5865	139.36
		760.78	237.883	760.78	76.3048	760.78	182.125							115.195	4859.83	115.195	-1746760	115.195	-1768082							80.3125	463.51	78.6	139.349
		761.262	237.93	761.262	76.3033	761.262	182.137							115.683	86199.7	115.683	-1.73358e+06	115.683	-1461922							80.3325	463.51	78.6015	139.348
		761.744	237.979	761.744	76.301	761.744	182.147							116.171	143857	116.171	-1727220	116.171	-1435310							80.3525	463.51	78.6165	139.337
		762.227	238.033	762.227	76.2978	762.227	182.153							116.659	112052	116.659	-1.70595e+06	116.659	-1693980							80.3726	463.51	78.6315	139.327
		762.709	238.091	762.709	76.2937	762.709	182.157							117.146	38881.6	117.146	-1.66926e+06	117.146	-1655060							80.3926	463.51	78.6466	139.317
		763.191	238.157	763.191	76.2886	763.191	182.159							117.634	-27010.6	117.634	-1.66759e+06	117.634	-1587194							80.4	463.51	78.6616	139.308
		763.673	238.228	763.673	76.2828	763.673	182.161							118.122	15298.5	118.122	-1.69054e+06	118.122	-1509556							80.4126	463.51	78.6766	139.3
		764.155	238.305	764.155	76.2766	764.155	182.164							118.61	77033.4	118.61	-1.71382e+06	118.61	-1456852							80.4326	463.51	78.6916	139.292
		764.637	238.383	764.637	76.2704	764.637	182.168							119.098	63231.6	119.098	-1.70998e+06	119.098	-1457724							80.4527	463.51	78.7	139.288
		765.119	238.46	765.119	76.2643	765.119	182.176							119.586	78616.7	119.586	-1711810	119.586	-1366248							80.4727	463.51	78.7066	139.285
		765.601	238.53	765.601	76.258	765.601	182.188							120.074	31208.6	120.074	-1685230	120.074	-1263392							80.4927	463.51	78.7216	139.278
		766.083	238.592	766.083	76.2507	766.083	182.203							120.561	-11242.9	120.561	-1.61731e+06	120.561	-1417682							80.5	463.51	78.7366	139.271
		766.566	238.646	766.566	76.2418	766.566	182.221							121.049	-24929.1	121.049	-1.59291e+06	121.049	-1549528							80.5127	463.51	78.7516	139.265
		767.048	238.693	767.048	76.2305	767.048	182.239							121.537	-68337.7	121.537	-1550190	121.537	-1445920							80.5327	463.51	78.7667	139.26
		767.53	238.737	767.53	76.2167	767.53	182.258							122.025	-23344.7	122.025	-1543780	122.025	-1453274							80.5528	463.51	78.7817	139.255
		768.012	238.782	768.012	76.2004	768.012	182.276							122.513	7699.74	122.513	-1.59383e+06	122.513	-1525884							80.5728	463.51	78.7967	139.25
		768.494	238.827	768.494	76.182	768.494	182.291							123.001	66908.2	123.001	-1591880	123.001	-1393506							80.5928	463.51	78.8	139.249
		768.976	238.873	768.976	76.162	768.976	182.303							123.489	150563	123.489	-1.57528e+06	123.489	-1352078							80.6	463.51	78.8117	139.246
		769.458	238.915	769.458	76.1406	769.458	182.31							123.977	128848	123.977	-1.54301e+06	123.977	-1424412							80.6128	463.51	78.8267	139.241
		769.94	238.954	769.94	76.1178	769.94	182.313							124.464	45510.9	124.464	-1532420	124.464	-1267722							80.6328	463.51	78.8417	139.238
		770.423	238.988	770.423	76.0933	770.423	182.31							124.952	-9626.45	124.952	-1.51814e+06	124.952	-1203760							80.6529	463.51	78.8568	139.234
		770.905	239.02	770.905	76.0669	770.905	182.302							125.44	2952.69	125.44	-1455640	125.44	-1146796							80.6729	463.51	78.8718	139.231
		771.387	239.055	771.387	76.0383	771.387	182.288							125.928	-34675.9	125.928	-1.40787e+06	125.928	-1093586							80.6929	463.51	78.8868	139.228
		771.869	239.097	771.869	76.0077	771.869	182.269							126.416	-61667.9	126.416	-1366770	126.416	-1265194							80.7	463.51	78.9	139.225
		772.351	239.147	772.351	75.9755	772.351	182.247							126.904	-81819.7	126.904	-1349190	126.904	-1287100							80.7129	463.51	78.9018	139.225
		772.833	239.206	772.833	75.9421	772.833	182.222							127.392	-51387.1	127.392	-1.32669e+06	127.392	-1267278							80.7329	463.51	78.9168	139.222
		773.315	239.27	773.315	75.9077	773.315	182.196							127.879	66850.8	127.879	-1300500	127.879	-1149052							80.7529	463.51	78.9318	139.22
		773.797	239.335	773.797	75.8727	773.797	182.172							128.367	32501.8	128.367	-1241770	128.367	-1020878							80.773	463.51	78.9468	139.217
		774.279	239.399	774.279	75.8372	774.279	182.151							128.855	12152.1	128.855	-1.15806e+06	128.855	-1149410							80.793	463.51	78.9619	139.215
		774.762	239.461	774.762	75.8015	774.762	182.135							129.343	51409.5	129.343	-1.15661e+06	129.343	-1158656							80.8	463.51	78.9769	139.213
		775.244	239.521	775.244	75.766	775.244	182.125							129.831	23453.2	129.831	-1.13749e+06	129.831	-874934							80.813	463.51	78.9919	139.211
		775.726	239.582	775.726	75.7311	775.726	182.12							130.319	24375.4	130.319	-1.09124e+06	130.319	-685302							80.833	463.51	79	139.21
		776.208	239.642	776.208	75.6971	776.208	182.121							130.807	21550.5	130.807	-1.03915e+06	130.807	-933356							80.853	463.51	79.0069	139.21
		776.69	239.7	776.69	75.664	776.69	182.125							131.295	36902.3	131.295	-985273	131.295	-991600							80.8731	463.51	79.0219	139.208
		777.172	239.753	777.172	75.6316	777.172	182.13							131.782	44477.9	131.782	-972957	131.782	-884166							80.8931	463.51	79.0369	139.207
		777.654	239.798	777.654	75.5992	777.654	182.135							132.27	6355.55	132.27	-953550	132.27	-993336							80.9	463.51	79.052	139.205
		778.136	239.832	778.136	75.5663	778.136	182.139							132.758	-20191.5	132.758	-948910	132.758	-754428							80.9131	463.51	79.067	139.204
		778.619	239.858	778.619	75.5326	778.619	182.141							133.246	-25683.2	133.246	-886143	133.246	-451542							80.9331	463.51	79.082	139.203
		779.101	239.878	779.101	75.4981	779.101	182.142							133.734	11517.5	133.734	-820633	133.734	-418716							80.9531	463.51	79.097	139.202
		779.583	239.893	779.583	75.4632	779.583	182.144							134.222	-4352.26	134.222	-811017	134.222	-439682							80.9732	463.51	79.1	139.202
		780.065	239.907	780.065	75.4287	780.065	182.146							134.71	-132682	134.71	-758997	134.71	-522160							80.9932	463.51	79.112	139.201
		780.547	239.917	780.547	75.395	780.547	182.15							135.197	-145739	135.197	-695090	135.197	-634310							81	463.51	79.127	139.2
		781.029	239.922	781.029	75.3626	781.029	182.156							135.685	-42228	135.685	-607510	135.685	-661446							81.0132	463.51	79.142	139.199
		781.511	239.919	781.511	75.3311	781.511	182.163							136.173	-44252.8	136.173	-569727	136.173	-498880							81.0332	463.51	79.1571	139.198
		781.993	239.91	781.993	75.3002	781.993	182.17							136.661	-74119.9	136.661	-544707	136.661	-400416							81.0533	463.51	79.1721	139.198
		782.476	239.899	782.476	75.2694	782.476	182.175							137.149	-22024.2	137.149	-466430	137.149	-387838							81.0733	463.51	79.1871	139.197
		782.958	239.893	782.958	75.2385	782.958	182.177							137.637	60365	137.637	-412757	137.637	-242078							81.0933	463.51	79.2	139.197
		783.44	239.897	783.44	75.2075	783.44	182.176							138.125	43363.8	138.125	-326091	138.125	-83535.8							81.1	463.51	79.2021	139.196
		783.922	239.914	783.922	75.1767	783.922	182.173							138.613	18338.5	138.613	-266283	138.613	-48384.4							81.1133	463.51	79.2171	139.196
		784.404	239.944	784.404	75.1464	784.404	182.169							139.1	76889.4	139.1	-232321	139.1	-128925							81.1333	463.51	79.2321	139.195
		784.886	239.98	784.886	75.1166	784.886	182.167							139.588	66215.4	139.588	-149060	139.588	35949.8							81.1534	463.51	79.2472	139.195
		785.368	240.016	785.368	75.0872	785.368	182.167							140.076	25763	140.076	-76990.3	140.076	375302							81.1734	463.51	79.2622	139.195
		785.85	240.045	785.85	75.058	785.85	182.17							140.564	-25768.6	140.564	-25774.8	140.564	344592							81.1934	463.51	79.2772	139.194
		786.332	240.068	786.332	75.0287	786.332	182.177							141.052	-17287.5	141.052	41945.3	141.052	273872							81.2	463.51	79.2922	139.194
		786.814	240.086	786.814	74.9993	786.814	182.188							141.54	14065.5	141.54	141726	141.54	274134							81.2134	463.51	79.3	139.194
		787.297	240.105	787.297	74.9699	787.297	182.201							142.028	-2808.96	142.028	204719	142.028	240128							81.2334	463.51	79.3072	139.193
		787.779	240.129	787.779	74.9409	787.779	182.215							142.515	72975.9	142.515	257284	142.515	545832							81.2535	463.51	79.3222	139.193
		788.261	240.16	788.261	74.9126	788.261	182.229							143.003	45276	143.003	354920	143.003	724304							81.2735	463.51	79.3372	139.193
		788.743	240.197	788.743	74.8851	788.743	182.241							143.491	-24027.8	143.491	426260	143.491	692884							81.2935	463.51	79.3522	139.193
		789.225	240.235	789.225	74.8581	789.225	182.252							143.979	40903.3	143.979	463960	143.979	656860							81.3	463.51	79.3673	139.192
		789.707	240.272	789.707	74.8312	789.707	182.26							144.467	87777.2	144.467	503843	144.467	535620							81.3135	463.51	79.3823	139.192
		790.189	240.307	790.189	74.8044	790.189	182.267							144.955	58397	144.955	527790	144.955	650120							81.3335	463.51	79.3973	139.192
		790.671	240.341	790.671	74.7773	790.671	182.273							145.443	-3871.65	145.443	524367	145.443	491006							81.3535	463.51	79.4	139.192
		791.154	240.377	791.154	74.7501	791.154	182.279							145.93	23184.4	145.93	498290	145.93	319944							81.3736	463.51	79.4123	139.192
		791.636	240.418	791.636	74.7228	791.636	182.285							146.418	27348.1	146.418	389390	146.418	568350							81.3936	463.51	79.4273	139.192
		792.118	240.463	792.118	74.6957	792.118	182.292							146.906	21122.6	146.906	233248	146.906	521830							81.4	463.51	79.4423	139.191
		792.6	240.507	792.6	74.6688	792.6	182.299							147.394	77914.4	147.394	104447	147.394	425992							81.4136	463.51	79.4574	139.191
		793.082	240.545	793.082	74.6418	793.082	182.306							147.882	-6088.34	147.882	-35622	147.882	372078							81.4336	463.51	79.4724	139.191
		793.564	240.573	793.564	74.6148	793.564	182.313							148.37	-84082	148.37	-133775	148.37	333074							81.4536	463.51	79.4874	139.191
		794.046	240.588	794.046	74.5877	794.046	182.32							148.858	-32617.7	148.858	-189112	148.858	369636							81.4737	463.51	79.5	139.191
		794.528	240.596	794.528	74.5611	794.528	182.329							149.346	-43708	149.346	-283499	149.346	61495.6							81.4937	463.51	79.5024	139.191
		795.01	240.602	795.01	74.5355	795.01	182.34							149.833	-81427.5	149.833	-389987	149.833	-148431							81.5	463.51	79.5174	139.191
		795.493	240.614	795.493	74.5116	795.493	182.354							150.321	-70734	150.321	-481683	150.321	-112663							81.5137	463.51	79.5324	139.191
		795.975	240.637	795.975	74.4899	795.975	182.372							150.809	-79973	150.809	-537060	150.809	-306058							81.5337	463.51	79.5474	139.191
		796.457	240.671	796.457	74.4706	796.457	182.393							151.297	-58386.9	151.297	-573867	151.297	-463852							81.5537	463.51	79.5625	139.19
		796.939	240.713	796.939	74.4534	796.939	182.418							151.785	-58090.4	151.785	-624357	151.785	-314898							81.5738	463.51	79.5775	139.19
		797.421	240.755	797.421	74.4382	797.421	182.447							152.273	-68846.5	152.273	-634043	152.273	-279772							81.5938	463.51	79.5925	139.19
		797.903	240.791	797.903	74.4247	797.903	182.478							152.761	31536.3	152.761	-641330	152.761	-427766							81.6	463.51	79.6	139.19
		798.385	240.818	798.385	74.4132	798.385	182.512							153.248	107006	153.248	-693057	153.248	-445936							81.6138	463.51	79.6075	139.19
		798.867	240.836	798.867	74.4042	798.867	182.549							153.736	131804	153.736	-739793	153.736	-403584							81.6338	463.51	79.6225	139.19
		799.35	240.85	799.35	74.3983	799.35	182.587							154.224	83892.2	154.224	-798870	154.224	-315684							81.6539	463.51	79.6375	139.19
		799.832	240.863	799.832	74.396	799.832	182.628							154.712	-952.869	154.712	-845927	154.712	-288546							81.6739	463.51	79.6526	139.19
		800.314	240.88	800.314	74.3972	800.314	182.67							155.2	34136.5	155.2	-857180	155.2	-479874							81.6939	463.51	79.6676	139.19
		800.796	240.904	800.796	74.4016	800.796	182.713							155.688	87780.6	155.688	-862153	155.688	-736466							81.7	463.51	79.6826	139.19
		801.278	240.934	801.278	74.4083	801.278	182.758							156.176	107162	156.176	-868207	156.176	-680206							81.7139	463.51	79.6976	139.19
		801.76	240.97	801.76	74.4167	801.76	182.804							156.664	85457.8	156.664	-925970	156.664	-471836							81.7339	463.51	79.7	139.19
		802.242	241.009	802.242	74.4261	802.242	182.852							157.151	54103.4	157.151	-987960	157.151	-730804							81.754	463.51	79.7126	139.19
		802.724	241.05	802.724	74.4366	802.724	182.903							157.639	75038.9	157.639	-993977	157.639	-898786							81.774	463.51	79.7276	139.19
		803.207	241.087	803.207	74.4481	803.207	182.957							158.127	58119.8	158.127	-1.01984e+06	158.127	-754978							81.794	463.51	79.7426	139.19
		803.689	241.119	803.689	74.4609	803.689	183.014							158.615	2797.04	158.615	-1.06796e+06	158.615	-894222							81.8	463.51	79.7577	139.19
		804.171	241.142	804.171	74.4749	804.171	183.074							159.103	21302.3	159.103	-1.07274e+06	159.103	-870962							81.814	463.51	79.7727	139.19
		804.653	241.155	804.653	74.4897	804.653	183.135							159.591	59019.7	159.591	-1067120	159.591	-677840							81.834	463.51	79.7877	139.19
		805.135	241.159	805.135	74.5049	805.135	183.196							160.079	10569.9	160.079	-1090630	160.079	-695588							81.8541	463.51	79.8	139.19
		805.617	241.16	805.617	74.5199	805.617	183.257							160.566	-22998.1	160.566	-1104960	160.566	-617162							81.8741	463.51	79.8027	139.19
		806.099	241.162	806.099	74.5343	806.099	183.315							161.054	-14332.3	161.054	-1.11674e+06	161.054	-545580							81.8941	463.51	79.8177	139.19
		806.581	241.173	806.581	74.5478	806.581	183.369							161.542	-12026.2	161.542	-1.13515e+06	161.542	-634374							81.9	463.51	79.8327	139.19
		807.063	241.194	807.063	74.5606	807.063	183.418							162.03	-42255.4	162.03	-1.13251e+06	162.03	-815566							81.9141	463.51	79.8478	139.19
		807.545	241.227	807.545	74.5726	807.545	183.461							162.518	-99972.6	162.518	-1136040	162.518	-1010336							81.9341	463.51	79.8628	139.19
		808.028	241.267	808.028	74.5841	808.028	183.498							163.006	-94138.6	163.006	-1.16987e+06	163.006	-1030998							81.9541	463.51	79.8778	139.19
		808.51	241.31	808.51	74.5952	808.51	183.528							163.494	-58827.2	163.494	-1.23124e+06	163.494	-1067042							81.9742	463.51	79.8928	139.19
		808.992	241.349	808.992	74.6061	808.992	183.551							163.982	-51458.6	163.982	-1.27795e+06	163.982	-1014924							81.9942	463.51	79.9	139.19
		809.474	241.381	809.474	74.6173	809.474	183.569							164.469	-70162.3	164.469	-1.26665e+06	164.469	-952632							82	463.51	79.9078	139.19
		809.956	241.407	809.956	74.6292	809.956	183.581							164.957	-62741.4	164.957	-1.28472e+06	164.957	-1179540							82.0142	463.51	79.9228	139.19
		810.438	241.427	810.438	74.6425	810.438	183.588							165.445	-62699.3	165.445	-1.34008e+06	165.445	-1210482							82.0342	463.51	79.9378	139.19
		810.92	241.444	810.92	74.6575	810.92	183.591							165.933	-61537.2	165.933	-1.34664e+06	165.933	-1261352							82.0542	463.51	79.9528	139.19
		811.403	241.459	811.403	74.6741	811.403	183.59							166.421	15048.8	166.421	-1.36583e+06	166.421	-1341760							82.0743	463.51	79.9679	139.19
		811.885	241.469	811.885	74.6915	811.885	183.584							166.909	25093.4	166.909	-1.39596e+06	166.909	-1127694							82.0943	463.51	79.9829	139.19
		812.367	241.474	812.367	74.7088	812.367	183.574							167.397	8069.78	167.397	-1.42462e+06	167.397	-1082532							82.1	463.51	79.9979	139.19
		812.849	241.473	812.849	74.7249	812.849	183.561							167.884	11612	167.884	-1464660	167.884	-1090190							82.1143	463.51	80	139.19
		813.331	241.466	813.331	74.7389	813.331	183.546							168.372	28526.6	168.372	-1454790	168.372	-1199112							82.1343	463.51	80.0129	139.19
		813.813	241.455	813.813	74.7502	813.813	183.53							168.86	65005.9	168.86	-1.45215e+06	168.86	-1180758							82.1543	463.51	80.0279	139.19
		814.295	241.445	814.295	74.7589	814.295	183.515							169.348	1667.89	169.348	-1.45476e+06	169.348	-999726							82.1744	463.51	80.0429	139.19
		814.777	241.438	814.777	74.765	814.777	183.502							169.836	4365.83	169.836	-1463460	169.836	-1262794							82.1944	463.51	80.058	139.19
		815.259	241.433	815.259	74.7682	815.259	183.49							170.324	26547.5	170.324	-1494260	170.324	-1359910							82.2	463.51	80.073	139.19
		815.742	241.429	815.742	74.7683	815.742	183.479							170.812	-45207	170.812	-1484240	170.812	-1207330							82.2144	463.51	80.088	139.19
		816.224	241.424	816.224	74.7642	816.224	183.467							171.3	-13239.7	171.3	-1495090	171.3	-1097144							82.2344	463.51	80.1	139.19
		816.706	241.416	816.706	74.755	816.706	183.454							171.787	15289	171.787	-1.52142e+06	171.787	-1003582							82.2545	463.51	80.103	139.19
		817.188	241.406	817.188	74.7399	817.188	183.437							172.275	-6733.68	172.275	-1532140	172.275	-1127574							82.2745	463.51	80.118	139.19
		817.67	241.399	817.67	74.7186	817.67	183.417							172.763	11427.6	172.763	-1.53242e+06	172.763	-1230402							82.2945	463.51	80.133	139.19
		818.152	241.4	818.152	74.6913	818.152	183.392							173.251	21025	173.251	-1.52202e+06	173.251	-1265092							82.3	463.51	80.148	139.19
		818.634	241.413	818.634	74.6586	818.634	183.362							173.739	52887.7	173.739	-1.52844e+06	173.739	-1164682							82.3145	463.51	80.1631	139.19
		819.116	241.437	819.116	74.621	819.116	183.327							174.227	47777.6	174.227	-1.52207e+06	174.227	-1165506							82.3345	463.51	80.1781	139.19
		819.598	241.471	819.598	74.5789	819.598	183.288							174.715	15609.7	174.715	-1.51845e+06	174.715	-1378448							82.3546	463.51	80.1931	139.19
		820.081	241.508	820.081	74.5321	820.081	183.244							175.202	44346.8	175.202	-1.52873e+06	175.202	-1365464							82.3746	463.51	80.2	139.19
		820.563	241.541	820.563	74.4801	820.563	183.195							175.69	64834.7	175.69	-1558710	175.69	-1386340							82.3946	463.51	80.2081	139.19
		821.045	241.568	821.045	74.4222	821.045	183.142							176.178	99647.2	176.178	-1.55614e+06	176.178	-1516128							82.4	463.51	80.2231	139.19
		821.527	241.59	821.527	74.3579	821.527	183.086							176.666	70594.4	176.666	-1.49051e+06	176.666	-1483290							82.4146	463.51	80.2381	139.19
		822.009	241.607	822.009	74.2872	822.009	183.027							177.154	11284.8	177.154	-1.47255e+06	177.154	-1378878							82.4346	463.51	80.2532	139.19
		822.491	241.624	822.491	74.2104	822.491	182.967							177.642	93702.1	177.642	-1492550	177.642	-1238200							82.4547	463.51	80.2682	139.19
		822.973	241.64	822.973	74.1283	822.973	182.905							178.13	142303	178.13	-1.51918e+06	178.13	-1064600							82.4747	463.51	80.2832	139.19
		823.455	241.652	823.455	74.042	823.455	182.843							178.618	147495	178.618	-1543300	178.618	-1149670							82.4947	463.51	80.2982	139.19
		823.938	241.656	823.938	73.9528	823.938	182.78							179.105	141749	179.105	-1.53145e+06	179.105	-1312574							82.5	463.51	80.3	139.19
		824.42	241.647	824.42	73.8623	824.42	182.717							179.593	89772.5	179.593	-1.52584e+06	179.593	-1153550							82.5147	463.51	80.3132	139.19
		824.902	241.626	824.902	73.7726	824.902	182.654							180.081	88028.2	180.081	-1.52856e+06	180.081	-1072838							82.5347	463.51	80.3282	139.19
		825.384	241.598	825.384	73.686	825.384	182.59							180.569	118632	180.569	-1.49559e+06	180.569	-1130606							82.5547	463.51	80.3432	139.19
		825.866	241.57	825.866	73.6049	825.866	182.525							181.057	186695	181.057	-1.47318e+06	181.057	-1179348							82.5748	463.51	80.3583	139.19
		826.348	241.554	826.348	73.5315	826.348	182.457							181.545	155620	181.545	-1.49612e+06	181.545	-1280570							82.5948	463.51	80.3733	139.19
		826.83	241.557	826.83	73.4674	826.83	182.386							182.033	68797.6	182.033	-1.47777e+06	182.033	-1375816							82.6	463.51	80.3883	139.19
		827.312	241.579	827.312	73.4133	827.312	182.31							182.52	42364.1	182.52	-1.44131e+06	182.52	-1466076							82.6148	463.51	80.4	139.19
		827.794	241.617	827.794	73.3692	827.794	182.228							183.008	-4941.05	183.008	-1.4546e+06	183.008	-1382180							82.6348	463.51	80.4033	139.19
		828.277	241.661	828.277	73.3342	828.277	182.139							183.496	49029.7	183.496	-1.47509e+06	183.496	-1299164							82.6548	463.51	80.4183	139.19
		828.759	241.7	828.759	73.3073	828.759	182.044							183.984	81182.9	183.984	-1.44023e+06	183.984	-1294048							82.6749	463.51	80.4333	139.19
		829.241	241.725	829.241	73.2872	829.241	181.944							184.472	50910	184.472	-1.3804e+06	184.472	-1335146							82.6949	463.51	80.4484	139.19
		829.723	241.732	829.723	73.2726	829.723	181.84							184.96	121573	184.96	-1.38463e+06	184.96	-1321104							82.7	463.51	80.4634	139.19
		830.205	241.722	830.205	73.2622	830.205	181.735							185.448	157651	185.448	-1376310	185.448	-1162364							82.7149	463.51	80.4784	139.19
		830.687	241.698	830.687	73.2545	830.687	181.631							185.936	119961	185.936	-1.35933e+06	185.936	-1330022							82.7349	463.51	80.4934	139.19
		831.169	241.664	831.169	73.2477	831.169	181.527							186.423	61709.7	186.423	-1375710	186.423	-1306432							82.7549	463.51	80.5	139.19
		831.651	241.625	831.651	73.2395	831.651	181.425							186.911	45563.1	186.911	-1.35601e+06	186.911	-1019394							82.775	463.51	80.5084	139.19
		832.134	241.585	832.134	73.2278	832.134	181.325							187.399	63255.7	187.399	-1329260	187.399	-1104550							82.795	463.51	80.5234	139.19
		832.616	241.546	832.616	73.2108	832.616	181.226							187.887	51248.9	187.887	-1.29575e+06	187.887	-1036682							82.8	463.51	80.5384	139.19
		833.098	241.512	833.098	73.187	833.098	181.131							188.375	65196.7	188.375	-1.29816e+06	188.375	-891774							82.815	463.51	80.5534	139.19
		833.58	241.487	833.58	73.156	833.58	181.039							188.863	49031.4	188.863	-1306980	188.863	-858210							82.835	463.51	80.5685	139.19
		834.062	241.475	834.062	73.1174	834.062	180.953							189.351	68316.7	189.351	-1267590	189.351	-775356							82.8551	463.51	80.5835	139.19
		834.544	241.478	834.544	73.0715	834.544	180.873							189.838	163623	189.838	-1267300	189.838	-864514							82.8751	463.51	80.5985	139.19
		835.026	241.498	835.026	73.0183	835.026	180.8							190.326	105281	190.326	-1240440	190.326	-1061830							82.8951	463.51	80.6	139.19
		835.508	241.531	835.508	72.9578	835.508	180.735							190.814	-5474.9	190.814	-1.18157e+06	190.814	-1154194							82.9	463.51	80.6135	139.19
		835.99	241.571	835.99	72.89	835.99	180.676							191.302	-45844.8	191.302	-1161520	191.302	-1001984							82.9151	463.51	80.6285	139.19
		836.472	241.614	836.472	72.8151	836.472	180.623							191.79	-71721.4	191.79	-1.14146e+06	191.79	-1020756							82.9351	463.51	80.6435	139.19
		836.955	241.652	836.955	72.7334	836.955	180.574							192.278	-33943.9	192.278	-1108890	192.278	-1169860							82.9552	463.51	80.6586	139.19
		837.437	241.682	837.437	72.6459	837.437	180.527							192.766	-19186.8	192.766	-1.08854e+06	192.766	-1050784							82.9752	463.51	80.6736	139.19
		837.919	241.702	837.919	72.5534	837.919	180.481							193.254	9642.58	193.254	-1.08827e+06	193.254	-1011578							82.9952	463.51	80.6886	139.19
		838.401	241.716	838.401	72.4567	838.401	180.435							193.741	56158.9	193.741	-1041550	193.741	-1006734							83	463.51	80.7	139.19
		838.883	241.726	838.883	72.3563	838.883	180.389							194.229	63732.2	194.229	-984240	194.229	-912466							83.0152	463.51	80.7036	139.19
		839.365	241.737	839.365	72.2522	839.365	180.344							194.717	66300.4	194.717	-973853	194.717	-834324							83.0352	463.51	80.7186	139.19
		839.847	241.751	839.847	72.1441	839.847	180.299							195.205	6677.44	195.205	-967067	195.205	-880148							83.0553	463.51	80.7336	139.19
		840.33	241.77	840.33	72.032	840.33	180.255							195.693	23430.7	195.693	-962503	195.693	-940292							83.0753	463.51	80.7486	139.19
		840.812	241.791	840.812	71.9162	840.812	180.215							196.181	47676.5	196.181	-951847	196.181	-893802							83.0953	463.51	80.7637	139.19
		841.294	241.809	841.294	71.7972	841.294	180.178							196.669	2273.21	196.669	-962823	196.669	-988410							83.1	463.51	80.7787	139.19
		841.776	241.816	841.776	71.6761	841.776	180.143							197.156	12569.5	197.156	-951490	197.156	-884562							83.1153	463.51	80.7937	139.19
		842.258	241.804	842.258	71.5536	842.258	180.111							197.644	-8105.86	197.644	-888563	197.644	-804620							83.1353	463.51	80.8	139.19
		842.74	241.769	842.74	71.4303	842.74	180.079							198.132	-5340.67	198.132	-866240	198.132	-978510							83.1554	463.51	80.8087	139.19
		843.222	241.711	843.222	71.306	843.222	180.048							198.62	7879.44	198.62	-867300	198.62	-952498							83.1754	463.51	80.8237	139.19
		843.704	241.637	843.704	71.1805	843.704	180.018							199.108	3222.76	199.108	-900993	199.108	-868614							83.1954	463.51	80.8387	139.19
		844.186	241.557	844.186	71.0529	844.186	179.989							199.596	63143.9	199.596	-928370	199.596	-743988							83.2	463.51	80.8538	139.19
		844.669	241.486	844.669	70.9226	844.669	179.965							200.084	90416.9	200.084	-918423	200.084	-917436							83.2154	463.51	80.8688	139.19
		845.151	241.434	845.151	70.7892	845.151	179.948							200.571	11265.6	200.571	-964333	200.571	-1128924							83.2354	463.51	80.8838	139.19
		845.633	241.406	845.633	70.6526	845.633	179.942							201.059	-78223.8	201.059	-996627	201.059	-929166							83.2555	463.51	80.8988	139.19
		846.115	241.4	846.115	70.5125	846.115	179.948							201.547	-26197.8	201.547	-997057	201.547	-957332							83.2755	463.51	80.9	139.19
		846.597	241.408	846.597	70.3685	846.597	179.965							202.035	81667.1	202.035	-1014800	202.035	-1053160							83.2955	463.51	80.9138	139.19
		847.079	241.419	847.079	70.2203	847.079	179.992							202.523	98722.1	202.523	-1022230	202.523	-979692							83.3	463.51	80.9288	139.19
		847.561	241.423	847.561	70.0673	847.561	180.026							203.011	61797.9	203.011	-1.0235e+06	203.011	-882968							83.3155	463.51	80.9438	139.19
		848.043	241.417	848.043	69.9093	848.043	180.063							203.499	52473.9	203.499	-1.02527e+06	203.499	-830078							83.3355	463.51	80.9589	139.19
		848.525	241.404	848.525	69.7462	848.525	180.101							203.987	74516.8	203.987	-1060580	203.987	-802734							83.3556	463.51	80.9739	139.19
		849.008	241.388	849.008	69.5783	849.008	180.139							204.474	100102	204.474	-1091100	204.474	-892584							83.3756	463.51	80.9889	139.19
		849.49	241.378	849.49	69.4062	849.49	180.175							204.962	109862	204.962	-1.08618e+06	204.962	-1139128							83.3956	463.51	81	139.19
		849.972	241.378	849.972	69.2299	849.972	180.21							205.45	101017	205.45	-1.09065e+06	205.45	-859138							83.4	463.51	81.0039	139.19
		850.454	241.387	850.454	69.0495	850.454	180.242							205.938	127487	205.938	-1101790	205.938	-562140							83.4156	463.51	81.0189	139.19
		850.936	241.4	850.936	68.8646	850.936	180.273							206.426	118461	206.426	-1.11106e+06	206.426	-776786							83.4356	463.51	81.0339	139.19
		851.418	241.412	851.418	68.6744	851.418	180.302							206.914	60819	206.914	-1129190	206.914	-862924							83.4557	463.51	81.049	139.19
		851.9	241.417	851.9	68.4788	851.9	180.328							207.402	18082	207.402	-1170350	207.402	-813030							83.4757	463.51	81.064	139.19
		852.382	241.413	852.382	68.2777	852.382	180.351							207.889	19190.6	207.889	-1193650	207.889	-775432							83.4957	463.51	81.079	139.19
		852.865	241.403	852.865	68.0717	852.865	180.37							208.377	61482.6	208.377	-1193220	208.377	-799354							83.5	463.51	81.094	139.19
		853.347	241.391	853.347	67.8616	853.347	180.385							208.865	106270	208.865	-1.18181e+06	208.865	-793584							83.5157	463.51	81.1	139.19
		853.829	241.381	853.829	67.6484	853.829	180.396							209.353	185871	209.353	-1167150	209.353	-823786							83.5357	463.51	81.109	139.19
		854.311	241.373	854.311	67.4324	854.311	180.402							209.841	155426	209.841	-1200280	209.841	-846764							83.5558	463.51	81.124	139.19
		854.793	241.366	854.793	67.2137	854.793	180.404							210.329	55121.7	210.329	-1.20417e+06	210.329	-749866							83.5758	463.51	81.139	139.19
		855.275	241.353	855.275	66.9918	855.275	180.402							210.817	58586.6	210.817	-1.17204e+06	210.817	-924038							83.5958	463.51	81.154	139.19
		855.757	241.331	855.757	66.7664	855.757	180.398							211.305	77999.5	211.305	-1.20056e+06	211.305	-958722							83.6	463.51	81.1691	139.19
		856.239	241.296	856.239	66.5376	856.239	180.394							211.792	45029.8	211.792	-1.24487e+06	211.792	-737102							83.6158	463.51	81.1841	139.19
		856.721	241.25	856.721	66.3056	856.721	180.389							212.28	29929.7	212.28	-1257340	212.28	-793734							83.6358	463.51	81.1991	139.19
		857.204	241.198	857.204	66.0713	857.204	180.385							212.768	91160	212.768	-1.2705e+06	212.768	-916134							83.6559	463.51	81.2	139.19
		857.686	241.144	857.686	65.8354	857.686	180.382							213.256	75441.1	213.256	-1301680	213.256	-953124							83.6759	463.51	81.2141	139.19
		858.168	241.095	858.168	65.5983	858.168	180.378							213.744	68268.1	213.744	-1321850	213.744	-950738							83.6959	463.51	81.2291	139.19
		858.65	241.055	858.65	65.3599	858.65	180.372							214.232	70875.2	214.232	-1.32951e+06	214.232	-1064354							83.7	463.51	81.2441	139.19
		859.132	241.025	859.132	65.1199	859.132	180.362							214.72	-6945.25	214.72	-1.32138e+06	214.72	-1280354							83.7159	463.51	81.2592	139.19
		859.614	241.005	859.614	64.8776	859.614	180.347							215.207	-1690.76	215.207	-1326890	215.207	-1265544							83.7359	463.51	81.2742	139.19
		860.096	240.993	860.096	64.6326	860.096	180.327							215.695	-5899.26	215.695	-1365180	215.695	-1223102							83.756	463.51	81.2892	139.19
		860.578	240.986	860.578	64.3847	860.578	180.301							216.183	48209.6	216.183	-1.37521e+06	216.183	-1031712							83.776	463.51	81.3	139.19
		861.061	240.979	861.061	64.1338	861.061	180.268							216.671	133176	216.671	-1.38449e+06	216.671	-765802							83.796	463.51	81.3042	139.19
		861.543	240.967	861.543	63.8795	861.543	180.23							217.159	108546	217.159	-1.36701e+06	217.159	-1102386							83.8	463.51	81.3192	139.19
		862.025	240.944	862.025	63.6213	862.025	180.184							217.647	42189.5	217.647	-1.33242e+06	217.647	-1281468							83.816	463.51	81.3342	139.19
		862.507	240.907	862.507	63.3582	862.507	180.131							218.135	3275.13	218.135	-1376370	218.135	-1060570							83.9	463.51	81.3492	139.19
		862.989	240.853	862.989	63.0893	862.989	180.068							218.623	43783.3	218.623	-1429570	218.623	-1114030							84	463.51	81.3643	139.19
		863.471	240.786	863.471	62.8137	863.471	179.994							219.11	38516.6	219.11	-1.45367e+06	219.11	-1077324							84.1	463.51	81.3793	139.19
		863.953	240.71	863.953	62.5314	863.953	179.91							219.598	132283	219.598	-1440000	219.598	-1044612							84.2	463.51	81.3943	139.19
		864.435	240.633	864.435	62.2425	864.435	179.817							220.086	225449	220.086	-1429280	220.086	-1116560							84.3	463.51	81.4	139.19
		864.918	240.56	864.918	61.9478	864.918	179.714							220.574	122001	220.574	-1451960	220.574	-1161274							84.4	463.51	81.4093	139.19
		865.399	240.494	865.399	61.6478	865.399	179.605							221.062	16164.3	221.062	-1.42809e+06	221.062	-1249670							84.5	463.51	81.4243	139.19
		865.882	240.437	865.882	61.3425	865.882	179.492							221.55	-56370.4	221.55	-1.4308e+06	221.55	-1281490							84.6	463.51	81.4393	139.19
		866.364	240.384	866.364	61.0318	866.364	179.377							222.038	-16381.6	222.038	-1.44378e+06	222.038	-1355194							84.7	463.51	81.4544	139.19
		866.846	240.331	866.846	60.7152	866.846	179.261							222.525	-3541.45	222.525	-1.42375e+06	222.525	-1450970							84.8	463.51	81.4694	139.19
		867.328	240.275	867.328	60.3924	867.328	179.146							223.013	-48461.9	223.013	-1.45311e+06	223.013	-1624884							84.9	463.51	81.4844	139.19
		867.81	240.213	867.81	60.0643	867.81	179.034							223.501	-25978.7	223.501	-1.48833e+06	223.501	-1496340							85	463.51	81.4994	139.19
		868.292	240.148	868.292	59.7323	868.292	178.925							223.989	-37435.5	223.989	-1.51133e+06	223.989	-1216366							85.1	463.51	81.5	139.19
		868.774	240.079	868.774	59.3989	868.774	178.817							224.477	-18823.6	224.477	-1483370	224.477	-1321812							85.2	463.51	81.5144	139.19
		869.256	240.006	869.256	59.0667	869.256	178.711							224.965	2771.62	224.965	-1425000	224.965	-1330910							85.3	463.51	81.5294	139.19
		869.739	239.929	869.739	58.7384	869.739	178.605							225.453	-12216.6	225.453	-1439670	225.453	-1293730							85.4	463.51	81.5444	139.19
		870.221	239.842	870.221	58.4161	870.221	178.495							225.941	40728.9	225.941	-1.47376e+06	225.941	-1234562							85.5	463.51	81.5595	139.19
		870.703	239.743	870.703	58.1018	870.703	178.379							226.428	85550.7	226.428	-1.49113e+06	226.428	-1338072							85.6	463.51	81.5745	139.19
		871.185	239.629	871.185	57.7975	871.185	178.256							226.916	-13052.1	226.916	-1.48491e+06	226.916	-1512566							85.7	463.51	81.5895	139.19
		871.667	239.503	871.667	57.505	871.667	178.125							227.404	-67392.1	227.404	-1472670	227.404	-1146680							85.8	463.51	81.6	139.19
		872.149	239.367	872.149	57.2262	872.149	177.986							227.892	-49979.3	227.892	-1.47441e+06	227.892	-1092902							85.9	463.51	81.6045	139.19
		872.631	239.227	872.631	56.9627	872.631	177.839							228.38	-35193.2	228.38	-1.48762e+06	228.38	-1212576							86	463.51	81.6195	139.19
		873.113	239.087	873.113	56.7153	873.113	177.684							228.868	59532.5	228.868	-1525720	228.868	-878806							86.1	463.51	81.6345	139.19
		873.596	238.95	873.596	56.4837	873.596	177.522							229.356	28850.5	229.356	-1.51527e+06	229.356	-639178							86.2	463.51	81.6496	139.19
		874.078	238.812	874.078	56.2665	874.078	177.351							229.843	8899.08	229.843	-1482980	229.843	-691510							86.3	463.51	81.6646	139.19
		874.56	238.674	874.56	56.0616	874.56	177.172							230.331	49056.8	230.331	-1.47219e+06	230.331	-983292							86.4	463.51	81.6796	139.19
		875.042	238.531	875.042	55.8665	875.042	176.984							230.819	2796.62	230.819	-1.45443e+06	230.819	-1103260							86.5	463.51	81.6946	139.19
		875.524	238.384	875.524	55.6793	875.524	176.788							231.307	60507.8	231.307	-1.43965e+06	231.307	-1125570							86.6	463.51	81.7	139.19
		876.006	238.236	876.006	55.4983	876.006	176.585							231.795	81761.5	231.795	-1.42921e+06	231.795	-1204304							86.7	463.51	81.7096	139.19
		876.488	238.091	876.488	55.3223	876.488	176.377							232.283	67400.4	232.283	-1.46993e+06	232.283	-1179164							86.8	463.51	81.7246	139.19
		876.97	237.95	876.97	55.1501	876.97	176.166							232.771	86243.9	232.771	-1476770	232.771	-1199346							86.9	463.51	81.7396	139.19
		877.452	237.817	877.452	54.98	877.452	175.952							233.259	25000.3	233.259	-1.41571e+06	233.259	-1034216							87	463.51	81.7546	139.19
		877.935	237.69	877.935	54.8098	877.935	175.735							233.746	68400.3	233.746	-1409430	233.746	-981018							87.1	463.51	81.7697	139.19
		878.417	237.565	878.417	54.6375	878.417	175.514							234.234	197737	234.234	-1.44988e+06	234.234	-1112556							87.2	463.51	81.7847	139.19
		878.899	237.438	878.899	54.4611	878.899	175.288							234.722	178278	234.722	-1.48688e+06	234.722	-1078832							87.3	463.51	81.7997	139.19
		879.381	237.307	879.381	54.2799	879.381	175.055							235.21	101940	235.21	-1.46322e+06	235.21	-1033096							87.4	463.51	81.8	139.19
		879.863	237.168	879.863	54.0937	879.863	174.812							235.698	88628.9	235.698	-1.45149e+06	235.698	-843598							87.5	463.51	81.8147	139.19
		880.345	237.022	880.345	53.9033	880.345	174.559							236.186	100223	236.186	-1.45883e+06	236.186	-869892							87.6	463.51	81.9	139.19
		880.827	236.866	880.827	53.7095	880.827	174.294							236.674	138749	236.674	-1416680	236.674	-1056514							87.7	463.51	82	139.19
		881.309	236.699	881.309	53.5132	881.309	174.018							237.161	124745	237.161	-1.444e+06	237.161	-988784							87.8	463.51	82.1	139.19
		881.792	236.519	881.792	53.3147	881.792	173.729							237.649	120975	237.649	-1.45524e+06	237.649	-1132992
		882.274	236.326	882.274	53.114	882.274	173.429							238.137	118828	238.137	-1.41841e+06	238.137	-1231256
		882.756	236.122	882.756	52.9113	882.756	173.118							238.625	65756.9	238.625	-1.41978e+06	238.625	-1096708
		883.238	235.909	883.238	52.7068	883.238	172.798							239.113	90212.7	239.113	-1.40982e+06	239.113	-1139136
		883.72	235.693	883.72	52.5011	883.72	172.47							239.601	44938.5	239.601	-1.40826e+06	239.601	-1234130
		884.202	235.477	884.202	52.2949	884.202	172.134							240.089	2072.95	240.089	-1.36941e+06	240.089	-1252336
		884.684	235.265	884.684	52.0881	884.684	171.792							240.577	81229	240.577	-1360560	240.577	-1191602
		885.166	235.054	885.166	51.8805	885.166	171.442							241.064	128661	241.064	-1.39132e+06	241.064	-1191108
		885.648	234.842	885.648	51.6711	885.648	171.085							241.552	148688	241.552	-1.3585e+06	241.552	-1294676
		886.131	234.625	886.131	51.459	886.131	170.721							242.04	143331	242.04	-1.34457e+06	242.04	-1255422
		886.613	234.402	886.613	51.2438	886.613	170.35							242.528	141615	242.528	-1296360	242.528	-1167340
		887.095	234.176	887.095	51.026	887.095	169.975							243.016	130526	243.016	-1.24722e+06	243.016	-1168088
		887.577	233.951	887.577	50.8068	887.577	169.599							243.504	91628.8	243.504	-1.24021e+06	243.504	-1068588
		888.059	233.733	888.059	50.5882	888.059	169.224							243.992	58809.7	243.992	-1166960	243.992	-928758
		888.541	233.526	888.541	50.3715	888.541	168.854							244.479	52331.9	244.479	-1099450	244.479	-904002
		889.023	233.33	889.023	50.1573	889.023	168.49							244.967	78658.4	244.967	-1018010	244.967	-886882
		889.505	233.141	889.505	49.9456	889.505	168.133							245.455	58118.1	245.455	-909817	245.455	-808400
		889.987	232.958	889.987	49.7355	889.987	167.784							245.943	34723.3	245.943	-848253	245.943	-653486
		890.47	232.777	890.47	49.5264	890.47	167.442							246.431	55969.3	246.431	-766610	246.431	-393750
		890.952	232.599	890.952	49.3181	890.952	167.108							246.919	56582.9	246.919	-651070	246.919	-80764.2
		891.434	232.429	891.434	49.111	891.434	166.785							247.407	64406.9	247.407	-519157	247.407	-84264.8
		891.916	232.271	891.916	48.9059	891.916	166.476							247.894	118279	247.894	-388413	247.894	-343430
		892.398	232.128	892.398	48.7035	892.398	166.186							248.382	124465	248.382	-283330	248.382	-253242
		892.88	232.004	892.88	48.5037	892.88	165.916							248.87	87874.1	248.87	-172203	248.87	45760
		893.362	231.896	893.362	48.3058	893.362	165.672
		893.845	231.801	893.845	48.1085	893.845	165.455
		894.327	231.719	894.327	47.9107	894.327	165.266
		894.809	231.648	894.809	47.712	894.809	165.107
		895.291	231.59	895.291	47.5123	895.291	164.977
		895.773	231.544	895.773	47.3123	895.773	164.877
		896.255	231.51	896.255	47.1125	896.255	164.806
		896.737	231.481	896.737	46.9126	896.737	164.764
		897.219	231.454	897.219	46.712	897.219	164.748
		897.701	231.425	897.701	46.5096	897.701	164.758
		898.183	231.394	898.183	46.3041	898.183	164.789
		898.666	231.369	898.666	46.0952	898.666	164.841
		899.148	231.357	899.148	45.8828	899.148	164.91
		899.63	231.37	899.63	45.6674	899.63	164.992
		900.112	231.411	900.112	45.4493	900.112	165.085
		900.594	231.481	900.594	45.2281	900.594	165.182
		901.076	231.572	901.076	45.0033	901.076	165.28
		901.558	231.675	901.558	44.7738	901.558	165.374
		902.04	231.782	902.04	44.5389	902.04	165.462
		902.523	231.889	902.523	44.2988	902.523	165.541
		903.005	231.994	903.005	44.0542	903.005	165.611
		903.487	232.099	903.487	43.8061	903.487	165.674
		903.969	232.209	903.969	43.5553	903.969	165.732
		904.451	232.321	904.451	43.3021	904.451	165.785
		904.933	232.435	904.933	43.0459	904.933	165.835
		905.415	232.548	905.415	42.7859	905.415	165.882
		905.897	232.656	905.897	42.5219	905.897	165.925
		906.38	232.761	906.38	42.2542	906.38	165.965
		906.862	232.864	906.862	41.9841	906.862	166.002
		907.344	232.968	907.344	41.713	907.344	166.036
		907.826	233.074	907.826	41.442	907.826	166.067
		908.308	233.181	908.308	41.1713	908.308	166.095
		908.79	233.287	908.79	40.9	908.79	166.12
		909.272	233.388	909.272	40.6269	909.272	166.142
		909.754	233.481	909.754	40.3508	909.754	166.161
		910.236	233.566	910.236	40.0716	910.236	166.176
		910.718	233.646	910.718	39.7899	910.718	166.19
		911.201	233.724	911.201	39.5074	911.201	166.202
		911.683	233.8	911.683	39.2254	911.683	166.212
		912.165	233.873	912.165	38.9449	912.165	166.222
		912.647	233.94	912.647	38.666	912.647	166.229
		913.129	233.995	913.129	38.3885	913.129	166.235
		913.611	234.039	913.611	38.1118	913.611	166.239
		914.093	234.071	914.093	37.8362	914.093	166.24
		914.576	234.095	914.576	37.5625	914.576	166.24
		915.058	234.115	915.058	37.2915	915.058	166.239
		915.54	234.133	915.54	37.024	915.54	166.238
		916.022	234.147	916.022	36.7597	916.022	166.236
		916.504	234.152	916.504	36.4978	916.504	166.233
		916.986	234.142	916.986	36.237	916.986	166.229
		917.468	234.114	917.468	35.9762	917.468	166.223
		917.95	234.067	917.95	35.7152	917.95	166.215
		918.432	234.005	918.432	35.4546	918.432	166.205
		918.915	233.932	918.915	35.1954	918.915	166.194
		919.397	233.854	919.397	34.9383	919.397	166.183
		919.879	233.773	919.879	34.6832	919.879	166.172
		920.361	233.69	920.361	34.4291	920.361	166.16
		920.843	233.602	920.843	34.1748	920.843	166.146
		921.325	233.509	921.325	33.9193	921.325	166.13
		921.807	233.41	921.807	33.6627	921.807	166.111
		922.289	233.308	922.289	33.406	922.289	166.088
		922.771	233.205	922.771	33.151	922.771	166.062
		923.254	233.103	923.254	32.8992	923.254	166.032
		923.736	233	923.736	32.6512	923.736	165.998
		924.218	232.895	924.218	32.4067	924.218	165.958
		924.7	232.786	924.7	32.1646	924.7	165.912
		925.182	232.674	925.182	31.9237	925.182	165.858
		925.664	232.562	925.664	31.6836	925.664	165.796
		926.146	232.454	926.146	31.4445	926.146	165.725
		926.628	232.355	926.628	31.2072	926.628	165.645
		927.111	232.266	927.111	30.9719	927.111	165.558
		927.593	232.181	927.593	30.7387	927.593	165.462
		928.075	232.093	928.075	30.5065	928.075	165.36
		928.557	231.992	928.557	30.274	928.557	165.25
		929.039	231.873	929.039	30.04	929.039	165.133
		929.521	231.736	929.521	29.8045	929.521	165.009
		930.003	231.588	930.003	29.5679	930.003	164.88
		930.485	231.44	930.485	29.3315	930.485	164.745
		930.967	231.304	930.967	29.0961	930.967	164.605
		931.45	231.187	931.45	28.862	931.45	164.459
		931.932	231.089	931.932	28.6285	931.932	164.307
		932.414	231.007	932.414	28.3948	932.414	164.149
		932.896	230.93	932.896	28.1603	932.896	163.983
		933.378	230.851	933.378	27.9252	933.378	163.81
		933.86	230.763	933.86	27.6908	933.86	163.631
		934.342	230.662	934.342	27.4588	934.342	163.446
		934.824	230.547	934.824	27.2302	934.824	163.255
		935.307	230.417	935.307	27.0054	935.307	163.058
		935.789	230.274	935.789	26.7834	935.789	162.854
		936.271	230.119	936.271	26.563	936.271	162.643
		936.753	229.955	936.753	26.3428	936.753	162.424
		937.235	229.787	937.235	26.1227	937.235	162.199
		937.717	229.619	937.717	25.9035	937.717	161.967
		938.199	229.456	938.199	25.6867	938.199	161.731
		938.681	229.3	938.681	25.4734	938.681	161.491
		939.163	229.15	939.163	25.2643	939.163	161.248
		939.646	229	939.646	25.0586	939.646	161.003
		940.128	228.843	940.128	24.8551	940.128	160.754
		940.61	228.675	940.61	24.6528	940.61	160.501
		941.092	228.493	941.092	24.4511	941.092	160.244
		941.574	228.297	941.574	24.2506	941.574	159.982
		942.056	228.092	942.056	24.052	942.056	159.715
		942.538	227.879	942.538	23.8562	942.538	159.445
		943.02	227.661	943.02	23.6631	943.02	159.168
		943.503	227.437	943.503	23.4721	943.503	158.886
		943.985	227.206	943.985	23.2819	943.985	158.597
		944.467	226.968	944.467	23.0915	944.467	158.3
		944.949	226.725	944.949	22.9008	944.949	157.995
		945.431	226.48	945.431	22.7105	945.431	157.682
		945.913	226.235	945.913	22.5218	945.913	157.361
		946.395	225.991	946.395	22.3356	946.395	157.033
		946.877	225.746	946.877	22.1522	946.877	156.698
		947.359	225.496	947.359	21.9708	947.359	156.356
		947.842	225.236	947.842	21.7905	947.842	156.008
		948.324	224.962	948.324	21.6106	948.324	155.653
		948.806	224.678	948.806	21.4315	948.806	155.293
		949.288	224.386	949.288	21.2544	949.288	154.929
		949.77	224.09	949.77	21.081	949.77	154.564
		950.252	223.795	950.252	20.9125	950.252	154.198
		950.734	223.499	950.734	20.7491	950.734	153.831
		951.216	223.198	951.216	20.5897	951.216	153.464
		951.698	222.888	951.698	20.433	951.698	153.094
		952.181	222.567	952.181	20.2775	952.181	152.722
		952.663	222.236	952.663	20.123	952.663	152.346
		953.145	221.898	953.145	19.9703	953.145	151.966
		953.627	221.561	953.627	19.821	953.627	151.583
		954.109	221.227	954.109	19.6764	954.109	151.196
		954.591	220.896	954.591	19.5371	954.591	150.808
		955.073	220.563	955.073	19.4027	955.073	150.417
		955.555	220.224	955.555	19.272	955.555	150.024
		956.038	219.875	956.038	19.1441	956.038	149.63
		956.52	219.515	956.52	19.0187	956.52	149.236
		957.002	219.148	957.002	18.8963	957.002	148.843
		957.484	218.779	957.484	18.7782	957.484	148.455
		957.966	218.409	957.966	18.6649	957.966	148.07
		958.448	218.039	958.448	18.5568	958.448	147.691
		958.93	217.663	958.93	18.4527	958.93	147.317
		959.412	217.278	959.412	18.3515	959.412	146.947
		959.894	216.881	959.894	18.2519	959.894	146.582
		960.377	216.475	960.377	18.1535	960.377	146.221
		960.859	216.068	960.859	18.0568	960.859	145.867
		961.341	215.667	961.341	17.9625	961.341	145.52
		961.823	215.279	961.823	17.8712	961.823	145.181
		962.305	214.903	962.305	17.7826	962.305	144.852
		962.787	214.535	962.787	17.6955	962.787	144.529
		963.269	214.166	963.269	17.6086	963.269	144.213
		963.751	213.791	963.751	17.5208	963.751	143.9
		964.234	213.407	964.234	17.4324	964.234	143.59
		964.716	213.015	964.716	17.3446	964.716	143.282
		965.198	212.62	965.198	17.2591	965.198	142.976
		965.68	212.226	965.68	17.1775	965.68	142.674
		966.162	211.834	966.162	17.1002	966.162	142.374
		966.644	211.437	966.644	17.0267	966.644	142.076
		967.126	211.033	967.126	16.9558	967.126	141.779
		967.608	210.616	967.608	16.8868	967.608	141.48
		968.091	210.186	968.091	16.8198	968.091	141.179
		968.573	209.748	968.573	16.7557	968.573	140.875
		969.055	209.305	969.055	16.6961	969.055	140.568
		969.537	208.86	969.537	16.6421	969.537	140.257
		970.019	208.41	970.019	16.5938	970.019	139.94
		970.501	207.948	970.501	16.5503	970.501	139.616
		970.983	207.467	970.983	16.51	970.983	139.284
		971.465	206.959	971.465	16.4713	971.465	138.941
		971.947	206.424	971.947	16.4337	971.947	138.589
		972.429	205.865	972.429	16.3977	972.429	138.226
		972.912	205.285	972.912	16.364	972.912	137.854
		973.394	204.686	973.394	16.3336	973.394	137.472
		973.876	204.065	973.876	16.3065	973.876	137.08
		974.358	203.418	974.358	16.2818	974.358	136.676
		974.84	202.736	974.84	16.2584	974.84	136.256
		975.322	202.019	975.322	16.2354	975.322	135.819
		975.804	201.268	975.804	16.213	975.804	135.364
		976.286	200.493	976.286	16.192	976.286	134.89
		976.769	199.703	976.769	16.1741	976.769	134.399
		977.251	198.907	977.251	16.1603	977.251	133.891
		977.733	198.107	977.733	16.1509	977.733	133.367
		978.215	197.303	978.215	16.1452	978.215	132.827
		978.697	196.495	978.697	16.1419	978.697	132.27
		979.179	195.688	979.179	16.1402	979.179	131.695
		979.661	194.899	979.661	16.1399	979.661	131.105
		980.143	194.148	980.143	16.1417	980.143	130.5
		980.625	193.459	980.625	16.147	980.625	129.883
		981.108	192.848	981.108	16.1565	981.108	129.258
		981.59	192.321	981.59	16.1702	981.59	128.624
		982.072	191.874	982.072	16.1869	982.072	127.984
		982.554	191.495	982.554	16.2052	982.554	127.337
		983.036	191.176	983.036	16.2242	983.036	126.683
		983.518	190.913	983.518	16.2439	983.518	126.025
		984	190.708	984	16.2656	984	125.364
		984.482	190.566	984.482	16.2909	984.482	124.703
		984.965	190.485	984.965	16.3213	984.965	124.045
		985.447	190.454	985.447	16.3573	985.447	123.392
		985.929	190.454	985.929	16.3981	985.929	122.745
		986.411	190.458	986.411	16.4425	986.411	122.103
		986.893	190.444	986.893	16.4891	986.893	121.467
		987.375	190.397	987.375	16.5377	987.375	120.838
		987.857	190.312	987.857	16.5887	987.857	120.218
		988.339	190.192	988.339	16.6432	988.339	119.608
		988.822	190.041	988.822	16.7021	988.822	119.014
		989.304	189.862	989.304	16.7656	989.304	118.438
		989.786	189.656	989.786	16.833	989.786	117.881
		990.268	189.419	990.268	16.9031	990.268	117.347
		990.75	189.151	990.75	16.9754	990.75	116.837
		991.232	188.857	991.232	17.0501	991.232	116.356
		991.714	188.545	991.714	17.1285	991.714	115.906
		992.196	188.227	992.196	17.2121	992.196	115.492
		992.678	187.909	992.678	17.3023	992.678	115.118
		993.16	187.592	993.16	17.3993	993.16	114.784
		993.643	187.272	993.643	17.5027	993.643	114.493
		994.125	186.946	994.125	17.6111	994.125	114.243
		994.607	186.615	994.607	17.7237	994.607	114.035
		995.089	186.285	995.089	17.8405	995.089	113.87
		995.571	185.972	995.571	17.9622	995.571	113.751
		996.053	185.692	996.053	18.0901	996.053	113.677
		996.535	185.455	996.535	18.2249	996.535	113.651
		997.018	185.262	997.018	18.3664	997.018	113.668
		997.5	185.108	997.5	18.5135	997.5	113.725
		997.982	184.982	997.982	18.6646	997.982	113.816
		998.464	184.878	998.464	18.8185	998.464	113.931
		998.946	184.796	998.946	18.975	998.946	114.066
		999.428	184.745	999.428	19.1351	999.428	114.214
		999.91	184.733	999.91	19.3004	999.91	114.37
		1000.39	184.764	1000.39	19.4721	1000.39	114.528
		1000.87	184.834	1000.87	19.6508	1000.87	114.684
		1001.36	184.925	1001.36	19.836	1001.36	114.832
		1001.84	185.021	1001.84	20.0266	1001.84	114.965
		1002.32	185.104	1002.32	20.2219	1002.32	115.079
		1002.8	185.168	1002.8	20.422	1002.8	115.168
		1003.28	185.215	1003.28	20.6277	1003.28	115.231
		1003.77	185.25	1003.77	20.8403	1003.77	115.266
		1004.25	185.281	1004.25	21.0608	1004.25	115.272
		1004.73	185.304	1004.73	21.2891	1004.73	115.249
		1005.21	185.313	1005.21	21.5245	1005.21	115.195
		1005.7	185.298	1005.7	21.7654	1005.7	115.11
		1006.18	185.25	1006.18	22.0112	1006.18	114.995
		1006.66	185.169	1006.66	22.2616	1006.66	114.852
		1007.14	185.062	1007.14	22.5179	1007.14	114.684
		1007.62	184.939	1007.62	22.7816	1007.62	114.495
		1008.11	184.807	1008.11	23.054	1008.11	114.288
		1008.59	184.665	1008.59	23.3355	1008.59	114.067
		1009.07	184.507	1009.07	23.6255	1009.07	113.832
		1009.55	184.321	1009.55	23.9231	1009.55	113.583
		1010.03	184.102	1010.03	24.2275	1010.03	113.32
		1010.52	183.851	1010.52	24.5386	1010.52	113.044
		1011	183.578	1011	24.8573	1011	112.759
		1011.48	183.301	1011.48	25.1849	1011.48	112.47
		1011.96	183.032	1011.96	25.5222	1011.96	112.18
		1012.45	182.779	1012.45	25.8691	1012.45	111.895
		1012.93	182.54	1012.93	26.2247	1012.93	111.616
		1013.41	182.31	1013.41	26.5873	1013.41	111.346
		1013.89	182.085	1013.89	26.9558	1013.89	111.087
		1014.37	181.863	1014.37	27.3297	1014.37	110.842
		1014.86	181.649	1014.86	27.7093	1014.86	110.612
		1015.34	181.449	1015.34	28.0954	1015.34	110.403
		1015.82	181.264	1015.82	28.4888	1015.82	110.216
		1016.3	181.085	1016.3	28.8894	1016.3	110.052
		1016.78	180.898	1016.78	29.2964	1016.78	109.911
		1017.27	180.69	1017.27	29.7086	1017.27	109.793
		1017.75	180.45	1017.75	30.1252	1017.75	109.696
		1018.23	180.179	1018.23	30.546	1018.23	109.62
		1018.71	179.891	1018.71	30.9713	1018.71	109.565
		1019.2	179.599	1019.2	31.4018	1019.2	109.531
		1019.68	179.317	1019.68	31.8378	1019.68	109.518
		1020.16	179.048	1020.16	32.2784	1020.16	109.525
		1020.64	178.786	1020.64	32.7222	1020.64	109.548
		1021.12	178.52	1021.12	33.1677	1021.12	109.586
		1021.61	178.242	1021.61	33.6138	1021.61	109.634
		1022.09	177.951	1022.09	34.0603	1022.09	109.693
		1022.57	177.654	1022.57	34.5084	1022.57	109.763
		1023.05	177.364	1023.05	34.9593	1023.05	109.847
		1023.53	177.091	1023.53	35.4142	1023.53	109.945
		1024.02	176.837	1024.02	35.8732	1024.02	110.06
		1024.5	176.598	1024.5	36.3354	1024.5	110.19
		1024.98	176.364	1024.98	36.7997	1024.98	110.334
		1025.46	176.129	1025.46	37.2647	1025.46	110.492
		1025.94	175.896	1025.94	37.73	1025.94	110.663
		1026.43	175.674	1026.43	38.1961	1026.43	110.849
		1026.91	175.477	1026.91	38.6639	1026.91	111.049
		1027.39	175.316	1027.39	39.134	1027.39	111.265
		1027.87	175.191	1027.87	39.6063	1027.87	111.497
		1028.36	175.097	1028.36	40.08	1028.36	111.742
		1028.84	175.024	1028.84	40.5535	1028.84	111.997
		1029.32	174.966	1029.32	41.0254	1029.32	112.258
		1029.8	174.927	1029.8	41.4948	1029.8	112.525
		1030.28	174.921	1030.28	41.9615	1030.28	112.794
		1030.77	174.966	1030.77	42.4257	1030.77	113.066
		1031.25	175.079	1031.25	42.8878	1031.25	113.341
		1031.73	175.268	1031.73	43.3478	1031.73	113.616
		1032.21	175.529	1032.21	43.8054	1032.21	113.89
		1032.69	175.855	1032.69	44.2602	1032.69	114.162
		1033.18	176.238	1033.18	44.7121	1033.18	114.429
		1033.66	176.676	1033.66	45.1612	1033.66	114.692
		1034.14	177.173	1034.14	45.6083	1034.14	114.95
		1034.62	177.731	1034.62	46.0538	1034.62	115.205
		1035.11	178.351	1035.11	46.4978	1035.11	115.458
		1035.59	179.023	1035.59	46.9396	1035.59	115.708
		1036.07	179.728	1036.07	47.3781	1036.07	115.955
		1036.55	180.443	1036.55	47.812	1036.55	116.197
		1037.03	181.148	1037.03	48.2408	1037.03	116.433
		1037.52	181.831	1037.52	48.6645	1037.52	116.663
		1038	182.485	1038	49.0841	1038	116.888
		1038.48	183.106	1038.48	49.5005	1038.48	117.109
		1038.96	183.688	1038.96	49.9147	1038.96	117.329
		1039.44	184.218	1039.44	50.3264	1039.44	117.547
		1039.93	184.679	1039.93	50.7348	1039.93	117.762
		1040.41	185.052	1040.41	51.1389	1040.41	117.973
		1040.89	185.324	1040.89	51.5377	1040.89	118.178
		1041.37	185.494	1041.37	51.9312	1041.37	118.379
		1041.85	185.567	1041.85	52.3201	1041.85	118.576
		1042.34	185.556	1042.34	52.7053	1042.34	118.773
		1042.82	185.472	1042.82	53.0878	1042.82	118.972
		1043.3	185.319	1043.3	53.4679	1043.3	119.177
		1043.78	185.097	1043.78	53.8453	1043.78	119.387
		1044.27	184.804	1044.27	54.2191	1044.27	119.603
		1044.75	184.441	1044.75	54.5882	1044.75	119.823
		1045.23	184.018	1045.23	54.9523	1045.23	120.049
		1045.71	183.552	1045.71	55.3113	1045.71	120.279
		1046.19	183.062	1046.19	55.6655	1046.19	120.515
		1046.68	182.566	1046.68	56.0152	1046.68	120.758
		1047.16	182.074	1047.16	56.3607	1047.16	121.005
		1047.64	181.583	1047.64	56.7017	1047.64	121.255
		1048.12	181.091	1048.12	57.0381	1048.12	121.506
		1048.6	180.596	1048.6	57.3699	1048.6	121.755
		1049.09	180.103	1049.09	57.6976	1049.09	122.001
		1049.57	179.626	1049.57	58.0219	1049.57	122.244
		1050.05	179.184	1050.05	58.3436	1050.05	122.484
		1050.53	178.794	1050.53	58.6631	1050.53	122.72
		1051.02	178.462	1051.02	58.9805	1051.02	122.953
		1051.5	178.189	1051.5	59.2951	1051.5	123.179
		1051.98	177.967	1051.98	59.6066	1051.98	123.397
		1052.46	177.791	1052.46	59.9146	1052.46	123.604
		1052.94	177.661	1052.94	60.2195	1052.94	123.8
		1053.42	177.582	1053.42	60.5222	1053.42	123.987
		1053.91	177.562	1053.91	60.8233	1053.91	124.167
		1054.39	177.604	1054.39	61.1234	1054.39	124.341
		1054.87	177.703	1054.87	61.4221	1054.87	124.511
		1055.35	177.851	1055.35	61.7185	1055.35	124.677
		1055.84	178.035	1055.84	62.0115	1055.84	124.837
		1056.32	178.253	1056.32	62.3003	1056.32	124.993
		1056.8	178.514	1056.8	62.5846	1056.8	125.145
		1057.28	178.833	1057.28	62.8648	1057.28	125.294
		1057.76	179.231	1057.76	63.1418	1057.76	125.446
		1058.25	179.724	1058.25	63.4162	1058.25	125.604
		1058.73	180.317	1058.73	63.6883	1058.73	125.77
		1059.21	181.003	1059.21	63.9579	1059.21	125.948
		1059.69	181.769	1059.69	64.2243	1059.69	126.138
		1060.17	182.605	1060.17	64.4867	1060.17	126.342
		1060.66	183.503	1060.66	64.7446	1060.66	126.561
		1061.14	184.462	1061.14	64.9979	1061.14	126.797
		1061.62	185.478	1061.62	65.2463	1061.62	127.053
		1062.1	186.545	1062.1	65.4901	1062.1	127.328
		1062.59	187.646	1062.59	65.7291	1062.59	127.624
		1063.07	188.761	1063.07	65.9631	1063.07	127.938
		1063.55	189.866	1063.55	66.1921	1063.55	128.269
		1064.03	190.944	1064.03	66.4162	1064.03	128.614
		1064.51	191.987	1064.51	66.6358	1064.51	128.971
		1065	192.996	1065	66.8517	1065	129.341
		1065.48	193.973	1065.48	67.0642	1065.48	129.721
		1065.96	194.919	1065.96	67.2736	1065.96	130.111
		1066.44	195.829	1066.44	67.4796	1066.44	130.509
		1066.92	196.692	1066.92	67.6814	1066.92	130.912
		1067.41	197.499	1067.41	67.8786	1067.41	131.317
		1067.89	198.246	1067.89	68.0711	1067.89	131.722
		1068.37	198.936	1068.37	68.2593	1068.37	132.124
		1068.85	199.581	1068.85	68.4444	1068.85	132.525
		1069.34	200.195	1069.34	68.6274	1069.34	132.925
		1069.82	200.787	1069.82	68.8089	1069.82	133.325
		1070.3	201.359	1070.3	68.9891	1070.3	133.724
		1070.78	201.907	1070.78	69.1672	1070.78	134.12
		1071.26	202.424	1071.26	69.3423	1071.26	134.512
		1071.75	202.908	1071.75	69.5131	1071.75	134.898
		1072.23	203.363	1072.23	69.6794	1072.23	135.279
		1072.71	203.799	1072.71	69.8411	1072.71	135.655
		1073.19	204.23	1073.19	69.9988	1073.19	136.029
		1073.67	204.67	1073.67	70.1528	1073.67	136.402
		1074.16	205.124	1074.16	70.3038	1074.16	136.775
		1074.64	205.591	1074.64	70.4516	1074.64	137.148
		1075.12	206.068	1075.12	70.5962	1075.12	137.52
		1075.6	206.552	1075.6	70.7373	1075.6	137.888
		1076.09	207.042	1076.09	70.875	1076.09	138.254
		1076.57	207.544	1076.57	71.0096	1076.57	138.616
		1077.05	208.062	1077.05	71.1413	1077.05	138.977
		1077.53	208.596	1077.53	71.2705	1077.53	139.338
		1078.01	209.139	1078.01	71.3973	1078.01	139.699
		1078.49	209.679	1078.49	71.5215	1078.49	140.061
		1078.98	210.201	1078.98	71.6429	1078.98	140.424
		1079.46	210.692	1079.46	71.7613	1079.46	140.786
		1079.94	211.143	1079.94	71.8767	1079.94	141.149
		1080.42	211.554	1080.42	71.9892	1080.42	141.513
		1080.91	211.925	1080.91	72.099	1080.91	141.879
		1081.39	212.258	1081.39	72.2059	1081.39	142.248
		1081.87	212.552	1081.87	72.3099	1081.87	142.618
		1082.35	212.805	1082.35	72.4107	1082.35	142.988
		1082.83	213.015	1082.83	72.508	1082.83	143.357
		1083.32	213.183	1083.32	72.602	1083.32	143.723
		1083.8	213.314	1083.8	72.6933	1083.8	144.086
		1084.28	213.417	1084.28	72.7826	1084.28	144.445
		1084.76	213.5	1084.76	72.8705	1084.76	144.801
		1085.24	213.569	1085.24	72.9573	1085.24	145.154
		1085.73	213.625	1085.73	73.0428	1085.73	145.502
		1086.21	213.667	1086.21	73.1265	1086.21	145.843
		1086.69	213.691	1086.69	73.2077	1086.69	146.175
		1087.17	213.698	1087.17	73.2862	1087.17	146.495
		1087.65	213.692	1087.65	73.3621	1087.65	146.802
		1088.14	213.68	1088.14	73.4362	1088.14	147.096
		1088.62	213.668	1088.62	73.5092	1088.62	147.379
		1089.1	213.657	1089.1	73.5819	1089.1	147.652
		1089.58	213.643	1089.58	73.6544	1089.58	147.914
		1090.07	213.615	1090.07	73.7265	1090.07	148.167
		1090.55	213.562	1090.55	73.7976	1090.55	148.411
		1091.03	213.478	1091.03	73.8675	1091.03	148.646
		1091.51	213.362	1091.51	73.9361	1091.51	148.873
		1091.99	213.219	1091.99	74.0037	1091.99	149.094
		1092.48	213.057	1092.48	74.0711	1092.48	149.311
		1092.96	212.879	1092.96	74.1387	1092.96	149.527
		1093.44	212.687	1093.44	74.207	1093.44	149.741
		1093.92	212.476	1093.92	74.2759	1093.92	149.955
		1094.4	212.241	1094.4	74.345	1094.4	150.168
		1094.89	211.979	1094.89	74.414	1094.89	150.382
		1095.37	211.695	1095.37	74.4827	1095.37	150.597
		1095.85	211.397	1095.85	74.5509	1095.85	150.815
		1096.33	211.098	1096.33	74.6186	1096.33	151.04
		1096.82	210.806	1096.82	74.6859	1096.82	151.273
		1097.3	210.524	1097.3	74.7525	1097.3	151.517
		1097.78	210.248	1097.78	74.8183	1097.78	151.77
		1098.26	209.974	1098.26	74.883	1098.26	152.034
		1098.74	209.697	1098.74	74.9467	1098.74	152.305
		1099.23	209.421	1099.23	75.0099	1099.23	152.583
		1099.71	209.152	1099.71	75.0731	1099.71	152.864
		1100.19	208.903	1100.19	75.137	1100.19	153.149
		1100.67	208.681	1100.67	75.2018	1100.67	153.432
		1101.15	208.491	1101.15	75.2674	1101.15	153.713
		1101.64	208.331	1101.64	75.3333	1101.64	153.985
		1102.12	208.195	1102.12	75.399	1102.12	154.247
		1102.6	208.079	1102.6	75.464	1102.6	154.493
		1103.08	207.982	1103.08	75.5283	1103.08	154.722
		1103.57	207.904	1103.57	75.5921	1103.57	154.931
		1104.05	207.848	1104.05	75.6557	1104.05	155.12
		1104.53	207.811	1104.53	75.7195	1104.53	155.288
		1105.01	207.784	1105.01	75.7832	1105.01	155.438
		1105.49	207.757	1105.49	75.8466	1105.49	155.569
		1105.98	207.718	1105.98	75.9089	1105.98	155.683
		1106.46	207.661	1106.46	75.9698	1106.46	155.782
		1106.94	207.59	1106.94	76.0293	1106.94	155.872
		1107.42	207.517	1107.42	76.0876	1107.42	155.957
		1107.9	207.458	1107.9	76.1454	1107.9	156.042
		1108.39	207.428	1108.39	76.2031	1108.39	156.134
		1108.87	207.435	1108.87	76.2611	1108.87	156.236
		1109.35	207.484	1109.35	76.3197	1109.35	156.352
		1109.83	207.578	1109.83	76.3788	1109.83	156.483
		1110.32	207.723	1110.32	76.4385	1110.32	156.633
		1110.8	207.932	1110.8	76.4991	1110.8	156.801
		1111.28	208.219	1111.28	76.5609	1111.28	156.99
		1111.76	208.603	1111.76	76.6245	1111.76	157.2
		1112.24	209.091	1112.24	76.69	1112.24	157.431
		1112.72	209.684	1112.72	76.7575	1112.72	157.682
		1113.21	210.368	1113.21	76.8268	1113.21	157.951
		1113.69	211.126	1113.69	76.8977	1113.69	158.237
		1114.17	211.937	1114.17	76.9701	1114.17	158.537
		1114.65	212.783	1114.65	77.0443	1114.65	158.848
		1115.14	213.65	1115.14	77.1207	1115.14	159.171
		1115.62	214.528	1115.62	77.1999	1115.62	159.504
		1116.1	215.403	1116.1	77.2821	1116.1	159.847
		1116.58	216.262	1116.58	77.3673	1116.58	160.199
		1117.06	217.089	1117.06	77.455	1117.06	160.56
		1117.55	217.87	1117.55	77.5448	1117.55	160.929
		1118.03	218.597	1118.03	77.6364	1118.03	161.306
		1118.51	219.268	1118.51	77.7297	1118.51	161.692
		1118.99	219.888	1118.99	77.8251	1118.99	162.086
		1119.47	220.465	1119.47	77.9228	1119.47	162.488
		1119.96	221.006	1119.96	78.0231	1119.96	162.899
		1120.44	221.517	1120.44	78.1257	1120.44	163.316
		1120.92	222.001	1120.92	78.2302	1120.92	163.738
		1121.4	222.464	1121.4	78.3359	1121.4	164.163
		1121.89	222.911	1121.89	78.4423	1121.89	164.588
		1122.37	223.355	1122.37	78.5491	1122.37	165.013
		1122.85	223.811	1122.85	78.6564	1122.85	165.437
		1123.33	224.293	1123.33	78.7648	1123.33	165.859
		1123.81	224.812	1123.81	78.8745	1123.81	166.279
		1124.3	225.367	1124.3	78.9858	1124.3	166.697
		1124.78	225.954	1124.78	79.0989	1124.78	167.111
		1125.26	226.56	1125.26	79.2135	1125.26	167.52
		1125.74	227.174	1125.74	79.3294	1125.74	167.924
		1126.22	227.787	1126.22	79.4466	1126.22	168.321
		1126.71	228.392	1126.71	79.5653	1126.71	168.712
		1127.19	228.987	1127.19	79.6856	1127.19	169.098
		1127.67	229.57	1127.67	79.8078	1127.67	169.479
		1128.15	230.135	1128.15	79.9321	1128.15	169.856
		1128.63	230.679	1128.63	80.0586	1128.63	170.228
		1129.12	231.195	1129.12	80.1874	1129.12	170.596
		1129.6	231.679	1129.6	80.3185	1129.6	170.959
		1130.08	232.128	1130.08	80.452	1130.08	171.316
		1130.56	232.547	1130.56	80.5878	1130.56	171.667
		1131.05	232.942	1131.05	80.7258	1131.05	172.011
		1131.53	233.318	1131.53	80.8658	1131.53	172.349
		1132.01	233.683	1132.01	81.0072	1132.01	172.678
		1132.49	234.04	1132.49	81.1495	1132.49	172.998
		1132.97	234.388	1132.97	81.2921	1132.97	173.309
		1133.46	234.728	1133.46	81.435	1133.46	173.609
		1133.94	235.055	1133.94	81.5784	1133.94	173.9
		1134.42	235.367	1134.42	81.7228	1134.42	174.181
		1134.9	235.661	1134.9	81.8687	1134.9	174.453
		1135.38	235.932	1135.38	82.0165	1135.38	174.714
		1135.87	236.175	1135.87	82.166	1135.87	174.965
		1136.35	236.385	1136.35	82.317	1136.35	175.203
		1136.83	236.557	1136.83	82.469	1136.83	175.428
		1137.31	236.688	1137.31	82.6215	1137.31	175.639
		1137.8	236.776	1137.8	82.7741	1137.8	175.834
		1138.28	236.822	1138.28	82.9267	1138.28	176.013
		1138.76	236.824	1138.76	83.0793	1138.76	176.176
		1139.24	236.785	1139.24	83.2318	1139.24	176.321
		1139.72	236.704	1139.72	83.384	1139.72	176.448
		1140.21	236.579	1140.21	83.5356	1140.21	176.555
		1140.69	236.411	1140.69	83.6862	1140.69	176.642
		1141.17	236.2	1141.17	83.8355	1141.17	176.705
		1141.65	235.951	1141.65	83.983	1141.65	176.746
		1142.13	235.667	1142.13	84.1286	1142.13	176.763
		1142.62	235.355	1142.62	84.2721	1142.62	176.759
		1143.1	235.021	1143.1	84.4133	1143.1	176.733
		1143.58	234.669	1143.58	84.552	1143.58	176.687
		1144.06	234.303	1144.06	84.6881	1144.06	176.623
		1144.55	233.926	1144.55	84.8217	1144.55	176.54
		1145.03	233.544	1145.03	84.9531	1145.03	176.439
		1145.51	233.164	1145.51	85.0828	1145.51	176.323
		1145.99	232.795	1145.99	85.2115	1145.99	176.193
		1146.47	232.444	1146.47	85.3396	1146.47	176.049
		1146.96	232.116	1146.96	85.4673	1146.96	175.894
		1147.44	231.81	1147.44	85.5945	1147.44	175.728
		1147.92	231.521	1147.92	85.7209	1147.92	175.553
		1148.4	231.24	1148.4	85.8461	1148.4	175.369
		1148.88	230.959	1148.88	85.9696	1148.88	175.179
		1149.37	230.671	1149.37	86.0913	1149.37	174.983
		1149.85	230.374	1149.85	86.2111	1149.85	174.785
		1150.33	230.07	1150.33	86.3294	1150.33	174.585
		1150.81	229.76	1150.81	86.4461	1150.81	174.386
		1151.3	229.447	1151.3	86.5616	1151.3	174.19
		1151.78	229.131	1151.78	86.6757	1151.78	173.999
		1152.26	228.813	1152.26	86.7885	1152.26	173.813
		1152.74	228.491	1152.74	86.8999	1152.74	173.634
		1153.22	228.168	1153.22	87.0098	1153.22	173.463
		1153.7	227.847	1153.7	87.1184	1153.7	173.305
		1154.19	227.534	1154.19	87.2256	1154.19	173.162
		1154.67	227.23	1154.67	87.3317	1154.67	173.036
		1155.15	226.938	1155.15	87.4367	1155.15	172.933
		1155.63	226.657	1155.63	87.5409	1155.63	172.853
		1156.12	226.386	1156.12	87.6445	1156.12	172.8
		1156.6	226.125	1156.6	87.7479	1156.6	172.777
		1157.08	225.879	1157.08	87.8514	1157.08	172.786
		1157.56	225.656	1157.56	87.9553	1157.56	172.829
		1158.04	225.464	1158.04	88.0599	1158.04	172.91
		1158.53	225.311	1158.53	88.1651	1158.53	173.028
		1159.01	225.205	1159.01	88.2707	1159.01	173.185
		1159.49	225.15	1159.49	88.3766	1159.49	173.382
		1159.97	225.149	1159.97	88.4826	1159.97	173.615
		1160.45	225.208	1160.45	88.5886	1160.45	173.886
		1160.94	225.334	1160.94	88.6948	1160.94	174.192
		1161.42	225.538	1161.42	88.8012	1161.42	174.532
		1161.9	225.827	1161.9	88.9079	1161.9	174.905
		1162.38	226.207	1162.38	89.0146	1162.38	175.307
		1162.87	226.675	1162.87	89.1212	1162.87	175.737
		1163.35	227.225	1163.35	89.2273	1163.35	176.19
		1163.83	227.849	1163.83	89.3327	1163.83	176.663
		1164.31	228.537	1164.31	89.4372	1164.31	177.151
		1164.79	229.283	1164.79	89.5411	1164.79	177.651
		1165.28	230.08	1165.28	89.6443	1165.28	178.159
		1165.76	230.923	1165.76	89.7472	1165.76	178.672
		1166.24	231.802	1166.24	89.8496	1166.24	179.188
		1166.72	232.707	1166.72	89.9514	1166.72	179.702
		1167.2	233.623	1167.2	90.0524	1167.2	180.213
		1167.69	234.538	1167.69	90.152	1167.69	180.718
		1168.17	235.441	1168.17	90.25	1168.17	181.215
		1168.65	236.325	1168.65	90.3461	1168.65	181.701
		1169.13	237.184	1169.13	90.4401	1169.13	182.176
		1169.62	238.018	1169.62	90.5322	1169.62	182.638
		1170.1	238.822	1170.1	90.6222	1170.1	183.087
		1170.58	239.595	1170.58	90.7101	1170.58	183.52
		1171.06	240.333	1171.06	90.7958	1171.06	183.938
		1171.54	241.034	1171.54	90.8792	1171.54	184.339
		1172.03	241.696	1172.03	90.9601	1172.03	184.723
		1172.51	242.319	1172.51	91.0387	1172.51	185.091
		1172.99	242.905	1172.99	91.1148	1172.99	185.445
		1173.47	243.456	1173.47	91.1886	1173.47	185.785
		1173.95	243.972	1173.95	91.2602	1173.95	186.113
		1174.44	244.454	1174.44	91.3299	1174.44	186.43
		1174.92	244.902	1174.92	91.3979	1174.92	186.737
		1175.4	245.317	1175.4	91.4646	1175.4	187.033
		1175.88	245.701	1175.88	91.5304	1175.88	187.319
		1176.37	246.059	1176.37	91.5955	1176.37	187.594
		1176.85	246.395	1176.85	91.6602	1176.85	187.857
		1177.33	246.712	1177.33	91.7245	1177.33	188.108
		1177.81	247.013	1177.81	91.7884	1177.81	188.349
		1178.29	247.299	1178.29	91.8519	1178.29	188.577
		1178.78	247.569	1178.78	91.9148	1178.78	188.794
		1179.26	247.823	1179.26	91.9772	1179.26	189
		1179.74	248.06	1179.74	92.0392	1179.74	189.194
		1180.22	248.28	1180.22	92.1007	1180.22	189.377
		1180.7	248.483	1180.7	92.1617	1180.7	189.549
		1181.19	248.672	1181.19	92.222	1181.19	189.71
		1181.67	248.848	1181.67	92.2811	1181.67	189.86
		1182.15	249.009	1182.15	92.3384	1182.15	189.999
		1182.63	249.156	1182.63	92.3936	1182.63	190.127
		1183.12	249.288	1183.12	92.4463	1183.12	190.244
		1183.6	249.403	1183.6	92.4963	1183.6	190.348
		1184.08	249.5	1184.08	92.5438	1184.08	190.44
		1184.56	249.581	1184.56	92.589	1184.56	190.52
		1185.04	249.645	1185.04	92.6321	1185.04	190.586
		1185.53	249.695	1185.53	92.6733	1185.53	190.64
		1186.01	249.732	1186.01	92.7125	1186.01	190.679
		1186.49	249.757	1186.49	92.7497	1186.49	190.704
		1186.97	249.77	1186.97	92.7847	1186.97	190.713
		1187.45	249.771	1187.45	92.8173	1187.45	190.706
		1187.94	249.758	1187.94	92.8476	1187.94	190.683
		1188.42	249.728	1188.42	92.8757	1188.42	190.645
		1188.9	249.681	1188.9	92.9015	1188.9	190.591
		1189.38	249.614	1189.38	92.9254	1189.38	190.524
		1189.86	249.529	1189.86	92.9476	1189.86	190.445
		1190.35	249.427	1190.35	92.9681	1190.35	190.355
		1190.83	249.31	1190.83	92.9871	1190.83	190.256
		1191.31	249.18	1191.31	93.0047	1191.31	190.151
		1191.79	249.043	1191.79	93.0208	1191.79	190.042
		1192.28	248.898	1192.28	93.0355	1192.28	189.929
		1192.76	248.748	1192.76	93.0484	1192.76	189.817
		1193.24	248.593	1193.24	93.0593	1193.24	189.706
		1193.72	248.433	1193.72	93.0681	1193.72	189.599
		1194.2	248.268	1194.2	93.0747	1194.2	189.498
		1194.68	248.097	1194.68	93.0793	1194.68	189.403
		1195.17	247.922	1195.17	93.0821	1195.17	189.317
		1195.65	247.746	1195.65	93.0838	1195.65	189.239
		1196.13	247.573	1196.13	93.0847	1196.13	189.17
		1196.61	247.406	1196.61	93.0853	1196.61	189.113
		1197.1	247.248	1197.1	93.086	1197.1	189.067
		1197.58	247.1	1197.58	93.087	1197.58	189.035
		1198.06	246.962	1198.06	93.0884	1198.06	189.016
		1198.54	246.834	1198.54	93.0902	1198.54	189.012
		1199.02	246.714	1199.02	93.0927	1199.02	189.022
		1199.51	246.604	1199.51	93.096	1199.51	189.047
		1199.99	246.504	1199.99	93.1004	1199.99	189.085
		1200.47	246.416	1200.47	93.106	1200.47	189.137
		1200.95	246.341	1200.95	93.1132	1200.95	189.202
		1201.43	246.278	1201.43	93.122	1201.43	189.278
		1201.92	246.228	1201.92	93.1325	1201.92	189.365
		1202.4	246.19	1202.4	93.1446	1202.4	189.463
		1202.88	246.164	1202.88	93.1582	1202.88	189.569
		1203.36	246.152	1203.36	93.1731	1203.36	189.683
		1203.85	246.156	1203.85	93.1891	1203.85	189.804
		1204.33	246.18	1204.33	93.2059	1204.33	189.93
		1204.81	246.227	1204.81	93.2231	1204.81	190.061
		1205.29	246.299	1205.29	93.2404	1205.29	190.195
		1205.77	246.399	1205.77	93.2574	1205.77	190.33
		1206.26	246.529	1206.26	93.274	1206.26	190.465
		1206.74	246.689	1206.74	93.29	1206.74	190.597
		1207.22	246.882	1207.22	93.3055	1207.22	190.726
		1207.7	247.106	1207.7	93.3205	1207.7	190.851
		1208.18	247.36	1208.18	93.335	1208.18	190.969
		1208.67	247.638	1208.67	93.3489	1208.67	191.081
		1209.15	247.932	1209.15	93.3622	1209.15	191.185
		1209.63	248.231	1209.63	93.375	1209.63	191.28
		1210.11	248.523	1210.11	93.3872	1210.11	191.365
		1210.6	248.796	1210.6	93.3989	1210.6	191.44
		1211.08	249.042	1211.08	93.4102	1211.08	191.504
		1211.56	249.256	1211.56	93.4211	1211.56	191.556
		1212.04	249.437	1212.04	93.4316	1212.04	191.596
		1212.52	249.586	1212.52	93.4415	1212.52	191.624
		1213.01	249.709	1213.01	93.4506	1213.01	191.641
		1213.49	249.81	1213.49	93.4587	1213.49	191.647
		1213.97	249.892	1213.97	93.4656	1213.97	191.643
		1214.45	249.96	1214.45	93.4712	1214.45	191.629
		1214.93	250.014	1214.93	93.4756	1214.93	191.606
		1215.42	250.054	1215.42	93.479	1215.42	191.574
		1215.9	250.08	1215.9	93.4814	1215.9	191.533
		1216.38	250.091	1216.38	93.4828	1216.38	191.485
		1216.86	250.085	1216.86	93.4832	1216.86	191.43
		1217.35	250.064	1217.35	93.4825	1217.35	191.368
		1217.83	250.027	1217.83	93.4805	1217.83	191.3
		1218.31	249.976	1218.31	93.4773	1218.31	191.226
		1218.79	249.913	1218.79	93.473	1218.79	191.147
		1219.27	249.838	1219.27	93.4679	1219.27	191.062
		1219.76	249.755	1219.76	93.4623	1219.76	190.972
		1220.24	249.663	1220.24	93.4566	1220.24	190.879
		1220.72	249.564	1220.72	93.4511	1220.72	190.783
		1221.2	249.46	1221.2	93.4459	1221.2	190.685
		1221.68	249.351	1221.68	93.4411	1221.68	190.586
		1222.17	249.239	1222.17	93.4364	1222.17	190.489
		1222.65	249.126	1222.65	93.4317	1222.65	190.396
		1223.13	249.013	1223.13	93.4268	1223.13	190.306
		1223.61	248.899	1223.61	93.4215	1223.61	190.222
		1224.09	248.785	1224.09	93.4156	1224.09	190.144
		1224.58	248.668	1224.58	93.4091	1224.58	190.073
		1225.06	248.546	1225.06	93.4021	1225.06	190.009
		1225.54	248.417	1225.54	93.3947	1225.54	189.952
		1226.02	248.283	1226.02	93.3871	1226.02	189.902
		1226.51	248.143	1226.51	93.3794	1226.51	189.859
		1226.99	248.002	1226.99	93.3717	1226.99	189.824
		1227.47	247.863	1227.47	93.3641	1227.47	189.796
		1227.95	247.731	1227.95	93.3565	1227.95	189.775
		1228.43	247.605	1228.43	93.3487	1228.43	189.761
		1228.92	247.486	1228.92	93.3406	1228.92	189.752
		1229.4	247.37	1229.4	93.3321	1229.4	189.748
		1229.88	247.254	1229.88	93.3233	1229.88	189.747
		1230.36	247.135	1230.36	93.3143	1230.36	189.749
		1230.84	247.013	1230.84	93.3052	1230.84	189.752
		1231.33	246.889	1231.33	93.2963	1231.33	189.756
		1231.81	246.765	1231.81	93.2874	1231.81	189.761
		1232.29	246.645	1232.29	93.2785	1232.29	189.767
		1232.77	246.534	1232.77	93.2694	1232.77	189.774
		1233.26	246.434	1233.26	93.2599	1233.26	189.784
		1233.74	246.35	1233.74	93.2499	1233.74	189.796
		1234.22	246.282	1234.22	93.2393	1234.22	189.81
		1234.7	246.233	1234.7	93.2284	1234.7	189.825
		1235.18	246.202	1235.18	93.2174	1235.18	189.842
		1235.66	246.189	1235.66	93.2064	1235.66	189.861
		1236.15	246.191	1236.15	93.1956	1236.15	189.88
		1236.63	246.202	1236.63	93.1853	1236.63	189.9
		1237.11	246.22	1237.11	93.1753	1237.11	189.921
		1237.59	246.24	1237.59	93.1658	1237.59	189.942
		1238.08	246.257	1238.08	93.1569	1238.08	189.965
		1238.56	246.271	1238.56	93.1486	1238.56	189.988
		1239.04	246.279	1239.04	93.1408	1239.04	190.013
		1239.52	246.28	1239.52	93.1334	1239.52	190.038
		1240	246.272	1240	93.1265	1240	190.063
		1240.49	246.254	1240.49	93.1197	1240.49	190.087
		1240.97	246.224	1240.97	93.1128	1240.97	190.11
		1241.45	246.181	1241.45	93.1058	1241.45	190.132
		1241.93	246.127	1241.93	93.0984	1241.93	190.152
		1242.41	246.062	1242.41	93.0907	1242.41	190.171
		1242.9	245.991	1242.9	93.0828	1242.9	190.188
		1243.38	245.917	1243.38	93.0748	1243.38	190.203
		1243.86	245.844	1243.86	93.0667	1243.86	190.216
		1244.34	245.775	1244.34	93.0588	1244.34	190.226
		1244.83	245.712	1244.83	93.0514	1244.83	190.233
		1245.31	245.657	1245.31	93.0448	1245.31	190.236
		1245.79	245.613	1245.79	93.0392	1245.79	190.235
		1246.27	245.581	1246.27	93.035	1246.27	190.229
		1246.75	245.562	1246.75	93.0323	1246.75	190.219
		1247.24	245.556	1247.24	93.0312	1247.24	190.204
		1247.72	245.56	1247.72	93.0315	1247.72	190.186
		1248.2	245.57	1248.2	93.0331	1248.2	190.163
		1248.68	245.584	1248.68	93.0357	1248.68	190.138
		1249.16	245.599	1249.16	93.0392	1249.16	190.108
		1249.65	245.615	1249.65	93.0436	1249.65	190.075
		1250.13	245.632	1250.13	93.0489	1250.13	190.037
		1250.61	245.655	1250.61	93.055	1250.61	189.996
		1251.09	245.683	1251.09	93.062	1251.09	189.95
		1251.58	245.716	1251.58	93.0698	1251.58	189.901
		1252.06	245.752	1252.06	93.0779	1252.06	189.848
		1252.54	245.787	1252.54	93.0863	1252.54	189.793
		1253.02	245.817	1253.02	93.0944	1253.02	189.736
		1253.5	245.839	1253.5	93.102	1253.5	189.678
		1253.99	245.852	1253.99	93.1089	1253.99	189.62
		1254.47	245.856	1254.47	93.1149	1254.47	189.561
		1254.95	245.853	1254.95	93.1197	1254.95	189.501
		1255.43	245.843	1255.43	93.1234	1255.43	189.44
		1255.91	245.827	1255.91	93.126	1255.91	189.378
		1256.4	245.805	1256.4	93.1276	1256.4	189.315
		1256.88	245.775	1256.88	93.1286	1256.88	189.25
		1257.36	245.74	1257.36	93.1293	1257.36	189.185
		1257.84	245.7	1257.84	93.1303	1257.84	189.121
		1258.33	245.658	1258.33	93.1318	1258.33	189.06
		1258.81	245.616	1258.81	93.1341	1258.81	189.003
		1259.29	245.575	1259.29	93.1371	1259.29	188.953
		1259.77	245.536	1259.77	93.1407	1259.77	188.91
		1260.25	245.498	1260.25	93.1445	1260.25	188.875
		1260.73	245.461	1260.73	93.148	1260.73	188.848
		1261.22	245.424	1261.22	93.1508	1261.22	188.83
		1261.7	245.388	1261.7	93.1526	1261.7	188.819
		1262.18	245.352	1262.18	93.1532	1262.18	188.816
		1262.66	245.318	1262.66	93.1524	1262.66	188.819
		1263.15	245.285	1263.15	93.1502	1263.15	188.829
		1263.63	245.25	1263.63	93.1467	1263.63	188.846
		1264.11	245.211	1264.11	93.142	1264.11	188.868
		1264.59	245.167	1264.59	93.1361	1264.59	188.895
		1265.07	245.117	1265.07	93.1293	1265.07	188.927
		1265.56	245.062	1265.56	93.1217	1265.56	188.96
		1266.04	245.005	1266.04	93.1136	1266.04	188.994
		1266.52	244.948	1266.52	93.1053	1266.52	189.028
		1267	244.892	1267	93.0969	1267	189.058
		1267.48	244.836	1267.48	93.0888	1267.48	189.085
		1267.97	244.777	1267.97	93.0813	1267.97	189.106
		1268.45	244.712	1268.45	93.0747	1268.45	189.122
		1268.93	244.639	1268.93	93.0694	1268.93	189.132
		1269.41	244.556	1269.41	93.0657	1269.41	189.138
		1269.9	244.464	1269.9	93.0636	1269.9	189.139
		1270.38	244.365	1270.38	93.0631	1270.38	189.137
		1270.86	244.262	1270.86	93.0639	1270.86	189.132
		1271.34	244.157	1271.34	93.0656	1271.34	189.123
		1271.82	244.053	1271.82	93.0677	1271.82	189.111
		1272.31	243.95	1272.31	93.0697	1272.31	189.095
		1272.79	243.85	1272.79	93.0711	1272.79	189.077
		1273.27	243.756	1273.27	93.0719	1273.27	189.056
		1273.75	243.668	1273.75	93.0717	1273.75	189.034
		1274.23	243.589	1274.23	93.0705	1274.23	189.013
		1274.72	243.518	1274.72	93.0682	1274.72	188.992
		1275.2	243.453	1275.2	93.0648	1275.2	188.975
		1275.68	243.391	1275.68	93.0603	1275.68	188.963
		1276.16	243.328	1276.16	93.0548	1276.16	188.956
		1276.64	243.261	1276.64	93.0483	1276.64	188.956
		1277.13	243.19	1277.13	93.0409	1277.13	188.963
		1277.61	243.115	1277.61	93.0325	1277.61	188.98
		1278.09	243.041	1278.09	93.0231	1278.09	189.005
		1278.57	242.973	1278.57	93.0126	1278.57	189.038
		1279.06	242.916	1279.06	93.0007	1279.06	189.08
		1279.54	242.876	1279.54	92.9874	1279.54	189.129
		1280.02	242.86	1280.02	92.9725	1280.02	189.183
		1280.5	242.871	1280.5	92.9562	1280.5	189.242
		1280.98	242.911	1280.98	92.939	1280.98	189.303
		1281.47	242.979	1281.47	92.9211	1281.47	189.365
		1281.95	243.072	1281.95	92.9032	1281.95	189.425
		1282.43	243.181	1282.43	92.8855	1282.43	189.483
		1282.91	243.3	1282.91	92.8683	1282.91	189.536
		1283.39	243.418	1283.39	92.8515	1283.39	189.581
		1283.88	243.532	1283.88	92.8349	1283.88	189.617
		1284.36	243.638	1284.36	92.8182	1284.36	189.642
		1284.84	243.736	1284.84	92.8009	1284.84	189.655
		1285.32	243.826	1285.32	92.7828	1285.32	189.656
		1285.81	243.911	1285.81	92.7637	1285.81	189.643
		1286.29	243.989	1286.29	92.7435	1286.29	189.618
		1286.77	244.057	1286.77	92.7224	1286.77	189.581
		1287.25	244.113	1287.25	92.7007	1287.25	189.532
		1287.73	244.154	1287.73	92.6786	1287.73	189.474
		1288.22	244.177	1288.22	92.6567	1288.22	189.407
		1288.7	244.184	1288.7	92.6352	1288.7	189.332
		1289.18	244.179	1289.18	92.6145	1289.18	189.251
		1289.66	244.165	1289.66	92.5948	1289.66	189.164
		1290.14	244.145	1290.14	92.5759	1290.14	189.074
		1290.63	244.121	1290.63	92.5579	1290.63	188.981
		1291.11	244.095	1291.11	92.5406	1291.11	188.885
		1291.59	244.065	1291.59	92.5239	1291.59	188.789
		1292.07	244.031	1292.07	92.5077	1292.07	188.694
		1292.56	243.995	1292.56	92.4922	1292.56	188.599
		1293.04	243.956	1293.04	92.4771	1293.04	188.505
		1293.52	243.915	1293.52	92.4624	1293.52	188.414
		1294	243.872	1294	92.4479	1294	188.325
		1294.48	243.823	1294.48	92.4332	1294.48	188.238
		1294.97	243.765	1294.97	92.418	1294.97	188.151
		1295.45	243.695	1295.45	92.402	1295.45	188.065
		1295.93	243.612	1295.93	92.3851	1295.93	187.979
		1296.41	243.512	1296.41	92.3675	1296.41	187.893
		1296.89	243.398	1296.89	92.3493	1296.89	187.807
		1297.38	243.269	1297.38	92.3307	1297.38	187.721
		1297.86	243.125	1297.86	92.3121	1297.86	187.635
		1298.34	242.966	1298.34	92.2936	1298.34	187.549
		1298.82	242.791	1298.82	92.2753	1298.82	187.462
		1299.31	242.6	1299.31	92.2573	1299.31	187.375
		1299.79	242.394	1299.79	92.2396	1299.79	187.287
		1300.27	242.176	1300.27	92.2222	1300.27	187.198
		1300.75	241.948	1300.75	92.2053	1300.75	187.107
		1301.23	241.713	1301.23	92.1888	1301.23	187.016
		1301.71	241.47	1301.71	92.1727	1301.71	186.924
		1302.2	241.217	1302.2	92.1568	1302.2	186.832
		1302.68	240.954	1302.68	92.1411	1302.68	186.74
		1303.16	240.679	1303.16	92.1254	1303.16	186.647
		1303.64	240.395	1303.64	92.1096	1303.64	186.553
		1304.13	240.106	1304.13	92.0935	1304.13	186.457
		1304.61	239.815	1304.61	92.0772	1304.61	186.36
		1305.09	239.527	1305.09	92.0607	1305.09	186.261
		1305.57	239.241	1305.57	92.0443	1305.57	186.159
		1306.05	238.953	1306.05	92.028	1306.05	186.055
		1306.54	238.657	1306.54	92.0118	1306.54	185.948
		1307.02	238.351	1307.02	91.996	1307.02	185.838
		1307.5	238.034	1307.5	91.9805	1307.5	185.727
		1307.98	237.711	1307.98	91.9657	1307.98	185.614
		1308.46	237.389	1308.46	91.9514	1308.46	185.501
		1308.95	237.074	1308.95	91.9376	1308.95	185.389
		1309.43	236.772	1309.43	91.9242	1309.43	185.279
		1309.91	236.483	1309.91	91.9109	1309.91	185.172
		1310.39	236.205	1310.39	91.8975	1310.39	185.068
		1310.88	235.935	1310.88	91.8837	1310.88	184.969
		1311.36	235.677	1311.36	91.8694	1311.36	184.875
		1311.84	235.435	1311.84	91.8545	1311.84	184.787
		1312.32	235.219	1312.32	91.8392	1312.32	184.708
		1312.8	235.036	1312.8	91.8235	1312.8	184.637
		1313.29	234.893	1313.29	91.8075	1313.29	184.577
		1313.77	234.79	1313.77	91.7912	1313.77	184.529
		1314.25	234.725	1314.25	91.7745	1314.25	184.493
		1314.73	234.695	1314.73	91.7575	1314.73	184.469
		1315.21	234.699	1315.21	91.7402	1315.21	184.457
		1315.7	234.739	1315.7	91.7228	1315.7	184.457
		1316.18	234.817	1316.18	91.7056	1316.18	184.469
		1316.66	234.937	1316.66	91.6888	1316.66	184.492
		1317.14	235.097	1317.14	91.6727	1317.14	184.526
		1317.62	235.294	1317.62	91.6576	1317.62	184.568
		1318.11	235.521	1318.11	91.6434	1318.11	184.618
		1318.59	235.77	1318.59	91.6302	1318.59	184.675
		1319.07	236.034	1319.07	91.618	1319.07	184.736
		1319.55	236.307	1319.55	91.6068	1319.55	184.802
		1320.04	236.584	1320.04	91.5964	1320.04	184.869
		1320.52	236.86	1320.52	91.5869	1320.52	184.937
		1321	237.13	1321	91.5783	1321	185.004
		1321.48	237.386	1321.48	91.5703	1321.48	185.067
		1321.96	237.623	1321.96	91.563	1321.96	185.127
		1322.45	237.837	1322.45	91.556	1322.45	185.179
		1322.93	238.029	1322.93	91.5494	1322.93	185.224
		1323.41	238.199	1323.41	91.543	1323.41	185.261
		1323.89	238.35	1323.89	91.5367	1323.89	185.29
		1324.38	238.484	1324.38	91.5304	1324.38	185.311
		1324.86	238.601	1324.86	91.5241	1324.86	185.325
		1325.34	238.698	1325.34	91.5174	1325.34	185.332
		1325.82	238.771	1325.82	91.5101	1325.82	185.333
		1326.3	238.817	1326.3	91.502	1326.3	185.329
		1326.79	238.833	1326.79	91.493	1326.79	185.32
		1327.27	238.821	1327.27	91.4829	1327.27	185.305
		1327.75	238.782	1327.75	91.472	1327.75	185.287
		1328.23	238.717	1328.23	91.4602	1328.23	185.265
		1328.71	238.628	1328.71	91.4477	1328.71	185.24
		1329.2	238.516	1329.2	91.4346	1329.2	185.212
		1329.68	238.381	1329.68	91.4208	1329.68	185.182
		1330.16	238.225	1330.16	91.4063	1330.16	185.151
		1330.64	238.056	1330.64	91.391	1330.64	185.119
		1331.12	237.883	1331.12	91.375	1331.12	185.086
		1331.61	237.718	1331.61	91.3585	1331.61	185.053
		1332.09	237.573	1332.09	91.3415	1332.09	185.021
		1332.57	237.454	1332.57	91.3246	1332.57	184.99
		1333.05	237.364	1333.05	91.3079	1333.05	184.961
		1333.54	237.303	1333.54	91.2916	1333.54	184.934
		1334.02	237.269	1334.02	91.2759	1334.02	184.911
		1334.5	237.262	1334.5	91.2609	1334.5	184.891
		1334.98	237.282	1334.98	91.2465	1334.98	184.875
		1335.46	237.33	1335.46	91.2325	1335.46	184.864
		1335.95	237.405	1335.95	91.2186	1335.95	184.86
		1336.43	237.504	1336.43	91.2044	1336.43	184.861
		1336.91	237.622	1336.91	91.1896	1336.91	184.868
		1337.39	237.752	1337.39	91.1738	1337.39	184.88
		1337.87	237.892	1337.87	91.1568	1337.87	184.896
		1338.36	238.041	1338.36	91.1382	1338.36	184.915
		1338.84	238.204	1338.84	91.1179	1338.84	184.937
		1339.32	238.385	1339.32	91.0957	1339.32	184.96
		1339.8	238.584	1339.8	91.0715	1339.8	184.985
		1340.29	238.795	1340.29	91.0449	1340.29	185.01
		1340.77	239.011	1340.77	91.0155	1340.77	185.034
		1341.25	239.224	1341.25	90.9829	1341.25	185.058
		1341.73	239.431	1341.73	90.9467	1341.73	185.079
		1342.21	239.632	1342.21	90.9069	1342.21	185.097
		1342.69	239.831	1342.69	90.8634	1342.69	185.113
		1343.18	240.032	1343.18	90.8167	1343.18	185.125
		1343.66	240.233	1343.66	90.7672	1343.66	185.135
		1344.14	240.434	1344.14	90.7156	1344.14	185.143
		1344.62	240.625	1344.62	90.6625	1344.62	185.149
		1345.11	240.801	1345.11	90.6085	1345.11	185.153
		1345.59	240.954	1345.59	90.5541	1345.59	185.155
		1346.07	241.082	1346.07	90.4997	1346.07	185.155
		1346.55	241.186	1346.55	90.446	1346.55	185.153
		1347.03	241.269	1347.03	90.3936	1347.03	185.148
		1347.52	241.333	1347.52	90.343	1347.52	185.14
		1348	241.377	1348	90.2947	1348	185.128
		1348.48	241.399	1348.48	90.2493	1348.48	185.111
		1348.96	241.395	1348.96	90.2072	1348.96	185.089
		1349.44	241.363	1349.44	90.1687	1349.44	185.061
		1349.93	241.305	1349.93	90.134	1349.93	185.027
		1350.41	241.224	1350.41	90.1036	1350.41	184.987
		1350.89	241.126	1350.89	90.0776	1350.89	184.941
		1351.37	241.02	1351.37	90.0561	1351.37	184.889
		1351.86	240.908	1351.86	90.0392	1351.86	184.833
		1352.34	240.793	1352.34	90.0267	1352.34	184.773
		1352.82	240.677	1352.82	90.0183	1352.82	184.707
		1353.3	240.56	1353.3	90.0136	1353.3	184.637
		1353.78	240.446	1353.78	90.0124	1353.78	184.562
		1354.27	240.342	1354.27	90.0141	1354.27	184.483
		1354.75	240.252	1354.75	90.0185	1354.75	184.399
		1355.23	240.179	1355.23	90.0252	1355.23	184.312
		1355.71	240.124	1355.71	90.034	1355.71	184.222
		1356.19	240.08	1356.19	90.0442	1356.19	184.128
		1356.68	240.039	1356.68	90.0558	1356.68	184.03
		1357.16	239.997	1357.16	90.0682	1357.16	183.929
		1357.64	239.95	1357.64	90.0814	1357.64	183.823
		1358.12	239.902	1358.12	90.0951	1358.12	183.713
		1358.61	239.857	1358.61	90.1091	1358.61	183.6
		1359.09	239.822	1359.09	90.1233	1359.09	183.485
		1359.57	239.8	1359.57	90.1373	1359.57	183.369
		1360.05	239.792	1360.05	90.1508	1360.05	183.254
		1360.53	239.794	1360.53	90.1634	1360.53	183.142
		1361.02	239.803	1361.02	90.1751	1361.02	183.033
		1361.5	239.815	1361.5	90.186	1361.5	182.929
		1361.98	239.83	1361.98	90.1961	1361.98	182.832
		1362.46	239.851	1362.46	90.2057	1362.46	182.744
[truncated: 5,471 more rows]

## Sheet: Fig. 3
			i)	ii)	iii)
			Cellulose/Cellulose	Cellulose/Cellulose/H2O	Cellulose/Cellulose/H2O/LiCl
		Binding Energy (eV）	-0.657	-1.689	-0.459
			iv)	v)	vi)
			Cellulose/BT	Cellulose/BT/H2O	Cellulose/BT/H2O/LiCl
		Binding Energy (eV）	-5.435	-6.792	-6.409

## Sheet: Fig. 4d, Fig. 4e, and Fig.4f
	Fig. 4d										Fig. 4e										Fig. 4f
		Ion-C hydrogel		Ion-CB hydrogel								Ion-C hydrogel		Ion-CB hydrogel									Compressive Modulus (MPa)	error	Toughness (MJ m-3)	error
		Strain(%)	Stress(MPa)	Strain(%)	Stress(MPa)							Strain(%)	Stress(MPa)	Strain(%)	Stress(MPa)							Ion-C hydrogel	0.46783	0.25411	0.01961	0.00354
		0	0.0001	0	0.00058							0	0.00033	0	0.00053							Ion-CB hydrogel	5.65125	0.65125	0.4452	0.00565
		0.00492	0	0.00448	0.00054							0.002	0.00021	0	0.00058
		0.00738	0.0001	0.00784	0.0005							0.003	0.00032	0.00134	0.00063
		0.01107	0.00015	0.0112	0.00058							0.004	0.00045	0.01203	0.0006
		0.01476	5e-05	0.01568	0.0005							0.006	0.00029	0.02273	0.00058
		0.01968	5e-05	0.02128	0.0005							0.008	0.0001	0.02808	0.00058
		0.0246	0.0001	0.02464	0.00054							0.009	0.00016	0.03744	0.00074
		0.02829	0.00012	0.02912	0.00046							0.011	0.00033	0.05081	0.00107
		0.03321	0.0001	0.03472	0.00046							0.013	0.00035	0.06952	0.00124
		0.03813	0.00012	0.0392	0.00042							0.015	0.00032	0.08691	0.00138
		0.04305	0.0001	0.04256	0.0005							0.016	0.00034	0.10161	0.00157
		0.04797	2e-05	0.04928	0.00058							0.018	0.00035	0.11365	0.00172
		0.05289	0.0001	0.05376	0.00069							0.019	0.00033	0.12568	0.00204
		0.05658	0.00015	0.05824	0.00066							0.021	0.00029	0.13637	0.00266
		0.0615	0.0001	0.06384	0.00069							0.023	0.0003	0.14841	0.00295
		0.06642	7e-05	0.06832	0.00073							0.025	0.00023	0.16044	0.0028
		0.07134	0.00017	0.0728	0.00066							0.026	0.00021	0.17247	0.00254
		0.07626	0.00022	0.0784	0.00062							0.028	0.00029	0.18451	0.00295
		0.07995	0.00012	0.08288	0.00058							0.03	0.00048	0.19654	0.00389
		0.08487	0	0.08736	0.00066							0.032	0.00051	0.20724	0.00392
		0.08856	0.0001	0.09296	0.00062							0.033	0.00048	0.21927	0.00346
		0.09348	0.00035	0.09744	0.00062							0.035	0.00045	0.2313	0.00365
		0.0984	0.0002	0.10192	0.00073							0.037	0.00049	0.24467	0.00451
		0.10332	0	0.10752	0.00066							0.038	0.00047	0.25804	0.00489
		0.10701	-8e-05	0.112	0.00054							0.04	0.0003	0.27007	0.00464
		0.11193	7e-05	0.11648	0.00054							0.042	0.00031	0.28211	0.0047
		0.11685	0.00027	0.12208	0.00062							0.044	0.00043	0.29414	0.0052
		0.12177	7e-05	0.12656	0.00062							0.045	0.00047	0.30617	0.00562
		0.12669	-0.00017	0.13104	0.00062							0.047	0.00041	0.31821	0.00572
		0.13038	0	0.13664	0.00062							0.049	0.00041	0.33158	0.00573
		0.1353	0.00035	0.14112	0.00058							0.051	0.00048	0.34361	0.00592
		0.14022	0.00025	0.14672	0.00062							0.052	0.00056	0.35564	0.00631
		0.14514	-2e-05	0.15232	0.00077							0.054	0.00051	0.36768	0.00663
		0.15006	-8e-05	0.15568	0.00085							0.056	0.00044	0.37971	0.00674
		0.15375	0.00015	0.1624	0.00073							0.057	0.00048	0.39308	0.00677
		0.15867	0.00025	0.16688	0.00069							0.059	0.00049	0.40645	0.00691
		0.16359	7e-05	0.17024	0.00069							0.061	0.00049	0.41848	0.00729
		0.16851	-5e-05	0.17696	0.00066							0.063	0.00054	0.43051	0.00762
		0.17343	7e-05	0.18144	0.00062							0.065	0.00055	0.44388	0.0076
		0.17835	0.00025	0.18592	0.00062							0.066	0.00063	0.45592	0.00754
		0.18204	0.00032	0.19152	0.00062							0.068	0.00062	0.46795	0.0079
		0.18573	0.00012	0.196	0.00066							0.07	0.00059	0.47998	0.00846
		0.19065	-2e-05	0.20048	0.00066							0.072	0.00057	0.49202	0.00865
		0.19557	7e-05	0.20608	0.00069							0.073	0.00057	0.50405	0.00856
		0.20049	0.00025	0.21056	0.00069							0.075	0.00051	0.51608	0.00879
		0.20541	0.00015	0.21504	0.00069							0.077	0.00048	0.52945	0.00925
		0.2091	-2e-05	0.22064	0.00077							0.078	0.00052	0.54149	0.00946
		0.21402	0	0.22512	0.00085							0.08	0.00056	0.55218	0.00946
		0.21894	0.0002	0.23072	0.00073							0.082	0.00056	0.56421	0.00957
		0.22386	0.0002	0.2352	0.00069							0.084	0.00064	0.57758	0.01
		0.22878	0.00015	0.23968	0.00077							0.085	0.00072	0.58962	0.01019
		0.23247	0	0.24528	0.00081							0.087	0.0006	0.60031	0.01012
		0.23739	5e-05	0.24976	0.00085							0.089	0.00062	0.61235	0.0103
		0.24231	0.00025	0.25424	0.00077							0.09	0.00066	0.62438	0.01062
		0.24723	0.0002	0.25984	0.00081							0.092	0.00067	0.63641	0.01087
		0.25215	2e-05	0.26432	0.00077							0.094	0.00067	0.64978	0.01094
		0.25584	0	0.2688	0.00077							0.095	0.00061	0.66182	0.01108
		0.25953	0.00015	0.2744	0.00081							0.097	0.00064	0.67385	0.01128
		0.26445	0.00022	0.27776	0.00089							0.099	0.00074	0.68588	0.01149
		0.26937	0.0001	0.28448	0.00093							0.1	0.00077	0.69791	0.01167
		0.27429	0	0.28896	0.00081							0.102	0.00071	0.71128	0.01192
		0.27921	0.00012	0.29232	0.00081							0.104	0.00067	0.72465	0.01219
		0.28413	0.00025	0.29904	0.00081							0.106	0.00071	0.73669	0.01236
		0.28905	0.00027	0.30352	0.00073							0.107	0.00067	0.75006	0.01254
		0.29274	0.00017	0.308	0.00085							0.109	0.0006	0.76209	0.01268
		0.29766	7e-05	0.3136	0.00085							0.111	0.00067	0.77412	0.01293
		0.30258	0.0001	0.31808	0.00085							0.113	0.00069	0.78616	0.01315
		0.3075	0.00025	0.32256	0.00089							0.114	0.00076	0.79819	0.01332
		0.31242	0.00017	0.32816	0.00096							0.116	0.00074	0.81022	0.0134
		0.31611	7e-05	0.33152	0.00096							0.118	0.00072	0.82359	0.01354
		0.32103	0.00012	0.33712	0.00089							0.12	0.0008	0.83563	0.01377
		0.32595	0.0002	0.34272	0.00085							0.121	0.00085	0.84766	0.01398
		0.33087	0.0002	0.34608	0.00089							0.123	0.00079	0.86103	0.01412
		0.33579	0.0001	0.35168	0.00085							0.125	0.0008	0.87306	0.01421
		0.34071	7e-05	0.35728	0.00081							0.126	0.0008	0.88509	0.01437
		0.34563	0.0002	0.36064	0.00085							0.128	0.00078	0.89846	0.01464
		0.35055	0.00022	0.36624	0.00085							0.13	0.00079	0.9105	0.01496
		0.35424	0.00017	0.37072	0.00101							0.132	0.00079	0.92253	0.01506
		0.35916	2e-05	0.3752	0.00101							0.133	0.00086	0.93456	0.01504
		0.36408	7e-05	0.3808	0.00101							0.135	0.00087	0.9466	0.01528
		0.36777	0.0002	0.38528	0.00093							0.137	0.00081	0.95863	0.0157
		0.37392	0.0002	0.39088	0.00093							0.139	0.00085	0.96933	0.01587
		0.37761	0.0001	0.39648	0.00096							0.14	0.00086	0.98136	0.0158
		0.38253	7e-05	0.39984	0.00093							0.142	0.00077	0.99339	0.01589
		0.38745	0.00015	0.40544	0.00093							0.144	0.00081	1.00542	0.0163
		0.39114	0.00025	0.41104	0.00093							0.145	0.00085	1.01612	0.01655
		0.39606	0.0002	0.4144	0.00096							0.147	0.00091	1.02949	0.01652
		0.40098	0.00017	0.42	0.00093							0.149	0.00093	1.04152	0.01655
		0.4059	0.00015	0.42448	0.00085							0.151	0.0009	1.05489	0.01689
		0.40959	0.00015	0.42784	0.00089							0.153	0.00096	1.06693	0.01719
		0.41451	0.00012	0.43456	0.00085							0.154	0.00101	1.0803	0.01731
		0.41943	0.00012	0.43904	0.00093							0.156	0.00092	1.09233	0.01725
		0.42435	5e-05	0.44352	0.00096							0.158	0.00093	1.10436	0.01744
		0.42927	0.00012	0.44912	0.00104							0.159	0.00095	1.11773	0.01774
		0.43296	0.00022	0.4536	0.00093							0.161	0.00092	1.12977	0.01804
		0.43788	0.0002	0.45808	0.00085							0.163	0.00091	1.1418	0.01813
		0.4428	0.0001	0.46368	0.00093							0.164	0.0009	1.15383	0.01819
		0.44772	0.00012	0.46816	0.00096							0.166	0.00092	1.1672	0.01843
		0.45141	0.00017	0.47264	0.00096							0.168	0.00099	1.17923	0.01877
		0.45633	0.00022	0.47824	0.00101							0.17	0.00098	1.19127	0.01902
		0.46125	0.0002	0.48272	0.00104							0.171	0.00097	1.2033	0.01907
		0.46617	0.00012	0.4872	0.00101							0.173	0.00104	1.21667	0.01912
		0.46986	0.0001	0.4928	0.00096							0.175	0.001	1.2287	0.01938
		0.47478	0.0001	0.49728	0.00108							0.177	0.00099	1.24207	0.01976
		0.4797	0.00017	0.50176	0.00104							0.178	0.00103	1.25411	0.01985
		0.48462	0.00015	0.50736	0.00108							0.18	0.00098	1.26614	0.01978
		0.48954	0.0002	0.51184	0.00093							0.182	0.00104	1.27817	0.01996
		0.49323	0.0002	0.51632	0.00093							0.183	0.00106	1.29021	0.02031
		0.49815	0.00017	0.52192	0.00104							0.185	0.00106	1.30224	0.02053
		0.50307	0.0002	0.5264	0.00101							0.187	0.00111	1.31427	0.02053
		0.50676	0.00017	0.53088	0.00101							0.189	0.00107	1.3263	0.02054
		0.51168	0.0002	0.53648	0.00096							0.19	0.00105	1.33967	0.02086
		0.5166	0.0002	0.54096	0.00116							0.192	0.00111	1.35171	0.02126
		0.52152	0.00022	0.54544	0.00116							0.194	0.00107	1.3624	0.02125
		0.52644	0.00022	0.55216	0.00108							0.196	0.00102	1.37444	0.02128
		0.53136	0.00015	0.55552	0.00104							0.197	0.00105	1.38647	0.02153
		0.53505	0.0002	0.56112	0.00112							0.199	0.00105	1.3985	0.0218
		0.53997	0.00022	0.56672	0.00116							0.201	0.00112	1.41054	0.02197
		0.54489	0.0002	0.57008	0.00108							0.202	0.00113	1.42257	0.02209
		0.54981	0.00015	0.57568	0.00104							0.204	0.00111	1.43594	0.02217
		0.5535	0.00015	0.58128	0.00116							0.206	0.00118	1.44797	0.02238
		0.55842	0.00017	0.58576	0.00116							0.208	0.00118	1.46	0.02261
		0.56211	0.00015	0.59136	0.00108							0.21	0.00116	1.47204	0.02282
		0.56703	0.0002	0.59584	0.00112							0.211	0.00117	1.48407	0.02289
		0.57195	0.0002	0.60032	0.00104							0.213	0.00111	1.49744	0.02297
		0.57687	0.00022	0.60592	0.00108							0.215	0.00118	1.50947	0.02318
		0.58179	0.00015	0.6104	0.00112							0.216	0.00124	1.52151	0.02343
		0.58548	0.00015	0.61488	0.00116							0.218	0.00116	1.53488	0.02358
		0.5904	0.0002	0.62048	0.00112							0.22	0.00121	1.54691	0.02366
		0.59532	0.00027	0.62496	0.00108							0.221	0.00126	1.56028	0.02383
		0.60024	0.00025	0.62944	0.0012							0.223	0.00119	1.57231	0.02415
		0.60516	0.0002	0.63616	0.00116							0.225	0.00123	1.58435	0.02432
		0.61008	0.00012	0.63952	0.00124							0.226	0.0012	1.59638	0.02432
		0.61377	0.00015	0.64512	0.00112							0.228	0.00118	1.60841	0.02451
		0.61869	0.0002	0.65072	0.0012							0.23	0.0012	1.62044	0.02477
		0.62361	0.00022	0.65408	0.0012							0.232	0.00117	1.63381	0.02502
		0.62853	0.00015	0.65968	0.0012							0.233	0.00123	1.64718	0.0251
		0.63222	0.00017	0.66416	0.00124							0.235	0.00124	1.65922	0.02521
		0.63714	0.00022	0.66864	0.00124							0.237	0.00127	1.67125	0.0254
		0.64083	0.0002	0.67424	0.00131							0.239	0.00135	1.68328	0.0256
		0.64575	0.00025	0.67872	0.00124							0.24	0.00134	1.69532	0.02573
		0.65067	0.00025	0.68208	0.00124							0.242	0.00128	1.70735	0.02584
		0.65559	0.00027	0.6888	0.0012							0.243	0.00135	1.71938	0.02601
		0.66051	0.00022	0.69328	0.00131							0.245	0.00131	1.73275	0.02618
		0.66543	0.00022	0.69664	0.00139							0.247	0.00124	1.74479	0.02637
		0.67035	0.00017	0.70336	0.00127							0.248	0.0013	1.75682	0.02648
		0.67527	0.00022	0.70784	0.00131							0.251	0.0013	1.76751	0.02664
		0.67896	0.00027	0.71232	0.00135							0.252	0.00133	1.77955	0.02678
		0.68388	0.00027	0.71792	0.00131							0.254	0.00136	1.79024	0.02694
		0.6888	0.00022	0.7224	0.00124							0.256	0.00134	1.80228	0.02712
		0.69372	0.0002	0.72688	0.00124							0.257	0.00137	1.81565	0.02728
		0.69741	0.00022	0.73248	0.00127							0.259	0.00137	1.82768	0.0275
		0.70356	0.0002	0.73584	0.00127							0.261	0.00135	1.84105	0.02764
		0.70848	0.0002	0.74144	0.00131							0.262	0.00138	1.85308	0.02777
		0.71217	0.0002	0.74704	0.00127							0.265	0.00133	1.86512	0.02797
		0.71709	0.00017	0.7504	0.00135							0.266	0.00135	1.87715	0.02808
		0.72201	0.0002	0.756	0.00131							0.268	0.00141	1.89052	0.02825
		0.72693	0.00022	0.7616	0.00127							0.27	0.0014	1.90389	0.02841
		0.73062	0.00022	0.76496	0.00135							0.271	0.00144	1.91592	0.02852
		0.73554	0.00022	0.77168	0.00127							0.273	0.00143	1.92795	0.02869
		0.74046	0.00022	0.77616	0.00127							0.275	0.00143	1.93999	0.02888
		0.74415	0.00022	0.77952	0.00135							0.276	0.00149	1.95202	0.02902
		0.74907	0.00025	0.78624	0.00143							0.279	0.00144	1.96405	0.02919
		0.75399	0.00025	0.79072	0.00139							0.28	0.00145	1.97742	0.0293
		0.75891	0.00025	0.79408	0.00131							0.282	0.00143	1.98946	0.02944
		0.76383	0.0002	0.8008	0.00139							0.284	0.00144	2.00149	0.02962
		0.76752	0.0003	0.80528	0.00147							0.285	0.00148	2.01352	0.02977
		0.77244	0.00025	0.80864	0.00147							0.287	0.00142	2.02689	0.02991
		0.77736	0.00025	0.81536	0.00143							0.289	0.00146	2.03893	0.0301
		0.78228	0.00025	0.81872	0.00151							0.29	0.00154	2.0523	0.03029
		0.7872	0.00025	0.82432	0.00147							0.292	0.00151	2.06567	0.03049
		0.79089	0.00025	0.82992	0.00143							0.294	0.00153	2.0777	0.03067
		0.79581	0.00025	0.83328	0.00147							0.296	0.00151	2.08839	0.03076
		0.80073	0.00022	0.83888	0.00139							0.297	0.00151	2.10043	0.03095
		0.80565	0.0002	0.84336	0.00139							0.299	0.00152	2.11246	0.03112
		0.80934	0.00022	0.84784	0.00143							0.301	0.0015	2.12449	0.03126
		0.81426	0.00027	0.85232	0.00139							0.302	0.00157	2.13653	0.03139
		0.81918	0.00032	0.85792	0.00135							0.304	0.00159	2.1499	0.03151
		0.8241	0.0003	0.8624	0.00143							0.306	0.00154	2.16059	0.03165
		0.82902	0.0003	0.868	0.00151							0.307	0.00159	2.17263	0.03179
		0.83271	0.0003	0.8736	0.00158							0.309	0.00162	2.18332	0.03189
		0.83763	0.00025	0.87696	0.00151							0.311	0.00159	2.19535	0.03206
		0.84255	0.00025	0.88256	0.00147							0.312	0.00162	2.20872	0.03226
		0.84747	0.00027	0.88816	0.00151							0.315	0.00156	2.22076	0.03245
		0.85116	0.0003	0.89152	0.00147							0.316	0.00158	2.23413	0.03258
		0.85608	0.00025	0.89712	0.00151							0.318	0.00159	2.24616	0.03267
		0.861	0.0003	0.90272	0.00154							0.32	0.00156	2.25819	0.03281
		0.86469	0.00032	0.90608	0.00162							0.321	0.00165	2.27023	0.03303
		0.86961	0.00027	0.91168	0.00154							0.323	0.00167	2.28226	0.03319
		0.87453	0.00035	0.91728	0.00158							0.325	0.00166	2.29563	0.03333
		0.87945	0.0003	0.92064	0.00151							0.326	0.00168	2.30766	0.03352
		0.88437	0.00027	0.92736	0.00154							0.329	0.00165	2.32103	0.03367
		0.88806	0.0003	0.93184	0.00162							0.33	0.0017	2.33307	0.03382
		0.89298	0.00032	0.9352	0.00166							0.332	0.00169	2.3451	0.03396
		0.8979	0.00032	0.94192	0.00162							0.334	0.00163	2.35713	0.03411
		0.90282	0.00025	0.9464	0.00158							0.335	0.00169	2.36916	0.03425
		0.90774	0.00022	0.95088	0.00162							0.337	0.00168	2.38253	0.03446
		0.91143	0.00027	0.95648	0.00162							0.339	0.00168	2.3959	0.03461
		0.91635	0.00025	0.96096	0.00154							0.34	0.00176	2.40794	0.03471
		0.92127	0.00022	0.96768	0.00154							0.342	0.00173	2.41997	0.03482
		0.92496	0.0003	0.97216	0.00166							0.344	0.00174	2.432	0.03504
		0.92988	0.00032	0.97664	0.00154							0.346	0.00172	2.44537	0.03518
		0.9348	0.00027	0.98224	0.00158							0.348	0.00172	2.45741	0.0353
		0.93972	0.00022	0.9856	0.00154							0.349	0.00181	2.46944	0.03545
		0.94341	0.00025	0.9912	0.00158							0.351	0.00175	2.48147	0.03562
		0.94833	0.00027	0.9968	0.00162							0.353	0.00175	2.49351	0.03582
		0.95325	0.00032	1.00016	0.00158							0.354	0.00179	2.50554	0.03596
		0.95817	0.00035	1.00688	0.00158							0.356	0.00175	2.51757	0.03606
		0.96309	0.0003	1.01024	0.00174							0.358	0.00181	2.5296	0.03623
		0.96801	0.00025	1.01472	0.00174							0.359	0.00181	2.54164	0.03639
		0.9717	0.00025	1.02032	0.00166							0.361	0.00178	2.55367	0.03651
		0.97662	0.0003	1.0248	0.00174							0.363	0.00186	2.5657	0.03664
		0.98154	0.00025	1.0304	0.00174							0.364	0.00183	2.57774	0.03673
		0.98646	0.00032	1.036	0.00162							0.366	0.00181	2.58843	0.03686
		0.99138	0.00035	1.03936	0.00166							0.368	0.00182	2.60047	0.03707
		0.99507	0.0003	1.04496	0.00166							0.37	0.00179	2.61384	0.03725
		0.99999	0.0003	1.04944	0.00166							0.371	0.00183	2.62587	0.03731
		1.00368	0.00037	1.05392	0.00174							0.373	0.00187	2.6379	0.03742
		1.0086	0.00035	1.05952	0.0017							0.375	0.00187	2.65127	0.03758
		1.01352	0.00032	1.064	0.00166							0.376	0.0019	2.66197	0.03778
		1.01844	0.00035	1.06848	0.0017							0.378	0.0019	2.67534	0.03789
		1.02336	0.0003	1.07408	0.00166							0.38	0.00188	2.68871	0.03806
		1.02705	0.00032	1.07856	0.00178							0.381	0.00193	2.70074	0.0382
		1.03197	0.00037	1.08192	0.00189							0.384	0.00188	2.71411	0.03839
		1.03689	0.00039	1.08864	0.00181							0.385	0.00191	2.72614	0.03852
		1.04181	0.00037	1.09312	0.00189							0.387	0.00193	2.73818	0.03864
		1.04673	0.00032	1.0976	0.00185							0.389	0.00192	2.75155	0.03885
		1.05165	0.00037	1.1032	0.00174							0.39	0.00196	2.76358	0.03892
		1.05534	0.00037	1.10768	0.00174							0.392	0.00193	2.77561	0.039
		1.06026	0.00032	1.11216	0.00181							0.394	0.00195	2.78765	0.03917
		1.06518	0.0003	1.11776	0.00178							0.395	0.002	2.79968	0.0395
		1.0701	0.00035	1.12224	0.00181							0.397	0.00195	2.81305	0.03983
		1.07502	0.00037	1.12672	0.00174							0.399	0.00197	2.82508	0.03969
		1.07994	0.0003	1.13232	0.00178							0.4	0.00198	2.83711	0.03961
		1.08363	0.00035	1.1368	0.00181							0.403	0.00194	2.85048	0.04004
		1.08855	0.00037	1.14128	0.00181							0.404	0.002	2.86252	0.04043
		1.09347	0.00032	1.14688	0.00185							0.406	0.00199	2.87455	0.0404
		1.09839	0.0003	1.15024	0.00189							0.408	0.00197	2.88658	0.04016
		1.10331	0.00035	1.15696	0.00189							0.409	0.00204	2.89862	0.04032
		1.107	0.0003	1.16144	0.00189							0.411	0.00202	2.91065	0.04091
		1.11192	0.00039	1.1648	0.00185							0.413	0.00206	2.92268	0.04121
		1.11684	0.00037	1.1704	0.00185							0.415	0.00202	2.93472	0.04098
		1.12176	0.00035	1.176	0.00193							0.416	0.002	2.94675	0.04066
		1.12668	0.00032	1.17936	0.00189							0.418	0.00208	2.95744	0.04102
		1.1316	0.0003	1.18608	0.00193							0.42	0.00204	2.96948	0.04182
		1.13529	0.00032	1.19056	0.00193							0.422	0.00208	2.98151	0.04211
		1.14021	0.00037	1.19392	0.00193							0.423	0.00209	2.99354	0.04154
		1.14513	0.00037	1.20064	0.00189							0.425	0.00206	3.00558	0.04123
		1.15005	0.00035	1.20512	0.00193							0.427	0.00212	3.01895	0.04184
		1.15497	0.00039	1.20848	0.00197							0.428	0.00212	3.03098	0.04264
		1.15866	0.00037	1.2152	0.00193							0.43	0.00211	3.04435	0.04243
		1.16358	0.00035	1.21856	0.00189							0.432	0.00213	3.05638	0.04185
		1.16727	0.00039	1.22416	0.00197							0.434	0.0021	3.06842	0.04223
		1.17219	0.00039	1.22976	0.00193							0.435	0.00213	3.08179	0.043
		1.17711	0.00037	1.23312	0.00189							0.437	0.00216	3.09382	0.04328
		1.18203	0.00039	1.23872	0.00201							0.439	0.00212	3.10585	0.04303
		1.18695	0.00037	1.24432	0.00193							0.44	0.00218	3.11788	0.04279
		1.19064	0.00035	1.24768	0.00197							0.442	0.00217	3.13125	0.04317
		1.19556	0.00035	1.25328	0.00197							0.444	0.00218	3.14329	0.04377
		1.20048	0.00037	1.25888	0.00201							0.445	0.00221	3.15666	0.0438
		1.20417	0.00039	1.26224	0.00201							0.447	0.00219	3.16869	0.04344
		1.20909	0.00035	1.26672	0.00189							0.449	0.00221	3.18072	0.04331
		1.21401	0.00042	1.27232	0.00201							0.45	0.00224	3.19276	0.0441
		1.21893	0.00035	1.2768	0.00197							0.453	0.0022	3.20613	0.04474
		1.22262	0.00035	1.28128	0.00197							0.454	0.00224	3.21816	0.04446
		1.22754	0.00037	1.288	0.00201							0.456	0.00224	3.23153	0.04403
		1.23246	0.00039	1.29136	0.00201							0.458	0.00222	3.24356	0.04435
		1.23738	0.00042	1.29696	0.00205							0.459	0.0023	3.2556	0.04499
		1.2423	0.00042	1.30256	0.00216							0.461	0.00227	3.26763	0.04508
		1.24599	0.00039	1.30592	0.00212							0.463	0.00228	3.27966	0.0448
		1.25091	0.00035	1.31152	0.00205							0.465	0.00228	3.29169	0.04483
		1.25583	0.00039	1.31712	0.00205							0.467	0.00226	3.30373	0.04516
		1.25952	0.00039	1.32048	0.00216							0.468	0.00232	3.31576	0.04551
		1.26567	0.00035	1.3272	0.00212							0.47	0.00227	3.32779	0.04569
		1.26936	0.00035	1.33168	0.00208							0.472	0.00226	3.33983	0.04571
		1.27428	0.00037	1.33504	0.00208							0.473	0.00233	3.35052	0.04571
		1.2792	0.00037	1.34176	0.00216							0.475	0.0023	3.36256	0.0459
		1.28289	0.00042	1.34624	0.00216							0.477	0.00232	3.37459	0.04615
		1.28781	0.00042	1.35072	0.00201							0.478	0.00234	3.38796	0.0463
		1.29273	0.00042	1.35632	0.00212							0.48	0.00234	3.39999	0.04627
		1.29765	0.00037	1.3608	0.0022							0.482	0.00239	3.41202	0.04637
		1.30257	0.00042	1.3664	0.00212							0.484	0.00235	3.42539	0.04671
		1.30749	0.00039	1.37088	0.00216							0.485	0.00234	3.43743	0.0469
		1.31118	0.00044	1.37536	0.00216							0.487	0.00238	3.44812	0.04693
		1.3161	0.00042	1.38208	0.00212							0.489	0.00234	3.46149	0.04699
		1.32102	0.00044	1.38544	0.0022							0.491	0.00239	3.47486	0.04728
		1.32594	0.00042	1.38992	0.0022							0.492	0.0024	3.4869	0.04762
		1.32963	0.00037	1.39664	0.0022							0.494	0.00237	3.49893	0.04757
		1.33455	0.00037	1.4	0.0022							0.496	0.00241	3.51096	0.04751
		1.33824	0.00044	1.4056	0.0022							0.498	0.0024	3.52433	0.04764
		1.34316	0.00049	1.4112	0.0022							0.499	0.00243	3.53637	0.04793
		1.34808	0.00047	1.41456	0.00216							0.501	0.00244	3.54974	0.04801
		1.353	0.00047	1.42016	0.00216							0.503	0.00243	3.56177	0.0482
		1.35792	0.00047	1.42464	0.00216							0.504	0.00244	3.5738	0.04837
		1.36284	0.00047	1.42912	0.00228							0.506	0.00248	3.58583	0.04844
		1.36653	0.00044	1.43472	0.00224							0.508	0.00245	3.59787	0.04853
		1.37145	0.00047	1.4392	0.00228							0.509	0.00249	3.61124	0.04876
		1.37637	0.00047	1.44368	0.00228							0.511	0.0025	3.62461	0.04909
		1.38129	0.00047	1.44928	0.00231							0.513	0.00249	3.63664	0.04909
		1.38621	0.00042	1.45376	0.00236							0.514	0.00255	3.64867	0.04908
		1.3899	0.00042	1.45936	0.00228							0.516	0.0025	3.66071	0.04927
		1.39482	0.00044	1.46384	0.00231							0.518	0.00248	3.67274	0.04958
		1.39851	0.00042	1.46832	0.00231							0.519	0.00253	3.68477	0.04975
		1.40343	0.00037	1.47392	0.00228							0.521	0.00252	3.69681	0.04969
		1.40835	0.00039	1.4784	0.00236							0.523	0.00257	3.70884	0.04966
		1.41327	0.00044	1.48288	0.00243							0.525	0.00255	3.72087	0.05
		1.41819	0.00044	1.48848	0.00231							0.527	0.00251	3.7329	0.05033
		1.42311	0.00044	1.49296	0.00239							0.528	0.00257	3.74494	0.05033
		1.4268	0.00042	1.49744	0.00236							0.53	0.00258	3.75563	0.05027
		1.43172	0.00042	1.50304	0.00236							0.532	0.00261	3.76767	0.05044
		1.43664	0.00042	1.5064	0.00239							0.533	0.00261	3.7797	0.05071
		1.44156	0.00042	1.512	0.00247							0.535	0.00255	3.79307	0.05082
		1.44648	0.00044	1.5176	0.00243							0.537	0.00262	3.8051	0.05082
		1.4514	0.00047	1.52096	0.00239							0.538	0.00263	3.81714	0.05085
		1.45632	0.00044	1.52656	0.00236							0.541	0.00259	3.82917	0.05113
		1.46124	0.00047	1.53216	0.00239							0.542	0.00262	3.8412	0.05148
		1.46616	0.00044	1.53552	0.00243							0.544	0.00264	3.85457	0.05157
		1.47108	0.00044	1.54224	0.00239							0.546	0.00264	3.86794	0.05157
		1.47477	0.00052	1.54672	0.00239							0.547	0.0027	3.88131	0.0516
		1.47969	0.00042	1.55008	0.00243							0.549	0.00266	3.89334	0.05187
		1.48338	0.00044	1.55568	0.00243							0.551	0.00264	3.90404	0.0522
		1.4883	0.00049	1.56128	0.00255							0.552	0.00269	3.91607	0.05221
		1.49322	0.00052	1.56464	0.00255							0.555	0.00267	3.92944	0.05209
		1.49814	0.00047	1.57024	0.00247							0.556	0.00271	3.94148	0.05224
		1.50306	0.00044	1.57584	0.00239							0.558	0.00269	3.95351	0.05268
		1.50675	0.00039	1.5792	0.00243							0.56	0.00268	3.96688	0.05284
		1.51167	0.00039	1.5848	0.00243							0.561	0.00274	3.97891	0.05271
		1.51659	0.00042	1.5904	0.00251							0.563	0.00273	3.99095	0.05284
		1.52151	0.00044	1.59376	0.00247							0.565	0.00276	4.00432	0.05322
		1.52643	0.00049	1.59936	0.00251							0.566	0.00276	4.01635	0.05342
		1.53012	0.00047	1.60496	0.00251							0.568	0.00273	4.02972	0.05329
		1.53504	0.00052	1.60832	0.00255							0.57	0.00277	4.04175	0.05331
		1.53996	0.00054	1.61504	0.00251							0.571	0.00279	4.05378	0.05362
		1.54488	0.00054	1.61952	0.00255							0.573	0.00278	4.06582	0.05397
		1.54857	0.00052	1.624	0.00263							0.575	0.00281	4.07785	0.054
		1.55349	0.00052	1.6296	0.00259							0.577	0.00276	4.08855	0.05392
		1.55841	0.00049	1.63296	0.00263							0.578	0.00278	4.10192	0.05409
		1.5621	0.00044	1.63744	0.00251							0.58	0.00282	4.11395	0.05439
		1.56702	0.00047	1.64416	0.00255							0.582	0.00279	4.12598	0.05455
		1.57194	0.00052	1.64752	0.00263							0.584	0.00282	4.13802	0.05458
		1.57686	0.00052	1.652	0.00266							0.585	0.00287	4.14871	0.05466
		1.58178	0.00047	1.6576	0.00266							0.587	0.00282	4.16074	0.05481
		1.58547	0.00049	1.66208	0.00266							0.589	0.00287	4.17278	0.05499
		1.59039	0.00052	1.66656	0.00263							0.591	0.00282	4.18615	0.05511
		1.59408	0.00049	1.67216	0.00259							0.592	0.00282	4.19952	0.05522
		1.60023	0.00049	1.67664	0.00259							0.594	0.00289	4.21155	0.05532
		1.60515	0.00049	1.68112	0.00266							0.596	0.00282	4.22358	0.05549
		1.61007	0.00054	1.68672	0.0027							0.597	0.00288	4.23562	0.05566
		1.61376	0.00057	1.6912	0.00266							0.599	0.00291	4.24765	0.0558
		1.61868	0.00049	1.69568	0.00266							0.601	0.00289	4.25968	0.05585
		1.62237	0.00054	1.7024	0.0027							0.602	0.00293	4.27305	0.05596
		1.62852	0.00057	1.70688	0.00266							0.604	0.00289	4.28509	0.05624
		1.63221	0.00052	1.71136	0.00266							0.606	0.0029	4.29712	0.0564
		1.63713	0.00052	1.71696	0.00263							0.608	0.00297	4.30915	0.05647
		1.64205	0.00052	1.72032	0.00263							0.61	0.00294	4.32252	0.05655
		1.64574	0.00057	1.72592	0.00266							0.611	0.00295	4.33455	0.05673
		1.65066	0.00059	1.73152	0.00282							0.613	0.00294	4.34792	0.05693
		1.65558	0.00054	1.73488	0.0027							0.615	0.00295	4.35996	0.05705
		1.6605	0.00049	1.7416	0.00278							0.616	0.00303	4.37333	0.05713
		1.66542	0.00054	1.74608	0.00274							0.618	0.00298	4.38536	0.05726
		1.66911	0.00052	1.75056	0.00282							0.62	0.00298	4.39739	0.05745
		1.67403	0.00054	1.75616	0.00289							0.621	0.003	4.40943	0.05754
		1.67772	0.00049	1.76064	0.00286							0.624	0.00298	4.4228	0.05773
		1.68264	0.00047	1.76512	0.00278							0.625	0.00308	4.43483	0.05792
		1.68756	0.00049	1.77184	0.00286							0.627	0.00306	4.44686	0.05803
		1.69248	0.00049	1.7752	0.00282							0.629	0.00298	4.4589	0.05807
		1.6974	0.00049	1.7808	0.00278							0.63	0.00301	4.47093	0.0581
		1.70109	0.00049	1.7864	0.00286							0.632	0.00302	4.48296	0.05836
		1.70601	0.00049	1.78976	0.00293							0.634	0.00309	4.49499	0.05853
		1.71093	0.00059	1.79648	0.00289							0.635	0.00308	4.50703	0.05865
		1.71585	0.00057	1.80096	0.00278							0.637	0.00301	4.51906	0.05872
		1.72077	0.00052	1.80432	0.00282							0.639	0.00308	4.53109	0.05884
		1.72446	0.00054	1.81104	0.00282							0.641	0.00308	4.54313	0.059
		1.72938	0.00059	1.8144	0.00286							0.642	0.00308	4.55382	0.05911
		1.7343	0.00057	1.81888	0.00286							0.644	0.00312	4.56586	0.0592
		1.73922	0.00057	1.8256	0.00293							0.646	0.00308	4.57789	0.0593
		1.74291	0.00052	1.82896	0.00293							0.647	0.00313	4.59126	0.05947
		1.74783	0.00054	1.83344	0.00297							0.649	0.00314	4.60329	0.05972
		1.75275	0.00052	1.83904	0.00297							0.651	0.00312	4.61532	0.05981
		1.75644	0.00059	1.84352	0.00297							0.652	0.00315	4.62736	0.05977
		1.76136	0.00054	1.84912	0.00297							0.654	0.00312	4.63939	0.05992
		1.76628	0.00054	1.8536	0.00293							0.656	0.00313	4.65276	0.06035
		1.7712	0.00062	1.85808	0.00301							0.657	0.00321	4.66613	0.0605
		1.77612	0.00057	1.86368	0.00293							0.659	0.00317	4.67816	0.06035
		1.78104	0.00059	1.86816	0.00293							0.661	0.00316	4.69153	0.06044
		1.78473	0.00054	1.87264	0.00293							0.663	0.0032	4.70357	0.06078
		1.78965	0.00057	1.87824	0.00301							0.665	0.00319	4.7156	0.06094
		1.79457	0.00057	1.8816	0.00309							0.666	0.00325	4.72763	0.06089
		1.79949	0.00059	1.8872	0.00301							0.668	0.00324	4.73967	0.06096
		1.80441	0.00059	1.8928	0.00293							0.67	0.00323	4.75304	0.06135
		1.8081	0.00054	1.89616	0.00297							0.671	0.00327	4.76507	0.06155
		1.81302	0.00054	1.90288	0.00309							0.674	0.00322	4.7771	0.06154
		1.81794	0.00057	1.90736	0.00301							0.675	0.00322	4.78913	0.0616
		1.82286	0.00059	1.91184	0.00309							0.677	0.00325	4.8025	0.06177
		1.82778	0.00059	1.91744	0.00305							0.679	0.00325	4.81454	0.0619
		1.8327	0.00057	1.92192	0.00305							0.68	0.0033	4.82791	0.06199
		1.83639	0.00052	1.9264	0.00305							0.682	0.00328	4.83994	0.06215
		1.84131	0.00054	1.932	0.00309							0.684	0.00325	4.85197	0.06224
		1.84623	0.00054	1.93536	0.00305							0.685	0.00332	4.86401	0.06252
		1.85115	0.00057	1.94208	0.00301							0.687	0.00332	4.87604	0.06265
		1.85607	0.00057	1.94656	0.00301							0.689	0.00333	4.88807	0.0627
		1.86099	0.00062	1.95104	0.00309							0.69	0.00333	4.90011	0.06277
		1.86468	0.00062	1.95664	0.00313							0.692	0.00329	4.91214	0.06285
		1.8696	0.00057	1.96112	0.00309							0.694	0.00338	4.92283	0.06302
		1.87452	0.00062	1.9656	0.00313							0.696	0.00336	4.93487	0.06331
		1.87944	0.00067	1.9712	0.00313							0.698	0.00335	4.9469	0.06339
		1.88436	0.00059	1.97568	0.00309							0.699	0.00339	4.95893	0.06334
		1.88805	0.00059	1.97904	0.00313							0.701	0.00336	4.97097	0.06353
		1.89297	0.00062	1.98464	0.00313							0.703	0.00338	4.983	0.06378
		1.89789	0.00059	1.99024	0.0032							0.704	0.00341	4.99637	0.06384
		1.90158	0.00062	1.9936	0.0032							0.706	0.00339	5.0084	0.06382
		1.9065	0.00062	1.9992	0.00309							0.707	0.00342	5.02177	0.06408
		1.91142	0.00062	2.0048	0.00313							0.71	0.00339	5.03381	0.06433
		1.91634	0.00059	2.00816	0.00313							0.711	0.00346	5.04584	0.06442
		1.92126	0.00064	2.01376	0.00324							0.713	0.00348	5.05921	0.0645
		1.92495	0.00064	2.01936	0.00328							0.715	0.00339	5.07124	0.06459
		1.92987	0.00062	2.02272	0.00328							0.716	0.00343	5.08327	0.0647
		1.93479	0.00062	2.02832	0.00316							0.718	0.00346	5.09531	0.06486
		1.93971	0.00062	2.03392	0.00313							0.72	0.0035	5.10868	0.06503
		1.94463	0.00062	2.03728	0.00324							0.721	0.00351	5.12071	0.06527
		1.94832	0.00052	2.04288	0.00336							0.724	0.00346	5.13274	0.06531
		1.95324	0.00057	2.04736	0.00336							0.725	0.00351	5.14478	0.06534
		1.95693	0.00062	2.05184	0.00328							0.727	0.00352	5.15815	0.06548
		1.96185	0.00069	2.05744	0.00328							0.729	0.00352	5.17018	0.06566
		1.96677	0.00069	2.06192	0.00336							0.73	0.00354	5.18355	0.06589
		1.97169	0.00064	2.0664	0.00332							0.732	0.0035	5.19558	0.06602
		1.97661	0.00064	2.07312	0.00332							0.734	0.00356	5.20895	0.06614
		1.9803	0.00064	2.0776	0.00332							0.736	0.00355	5.22099	0.06621
		1.98522	0.00067	2.08096	0.00328							0.737	0.00354	5.23302	0.06627
		1.99014	0.00069	2.08656	0.00332							0.739	0.00357	5.24371	0.06636
		1.99506	0.00064	2.09216	0.00336							0.741	0.00352	5.25708	0.06671
		1.99998	0.00062	2.09552	0.00332							0.742	0.00358	5.26912	0.06686
		2.0049	0.00062	2.10224	0.00332							0.744	0.00356	5.28115	0.06688
		2.00859	0.00062	2.10672	0.00332							0.746	0.00357	5.29318	0.06691
		2.01351	0.00057	2.1112	0.00332							0.747	0.00363	5.30522	0.06696
		2.01843	0.00062	2.1168	0.0034							0.749	0.00359	5.31591	0.06724
		2.02335	0.00064	2.12128	0.0034							0.751	0.00363	5.32794	0.06749
		2.02827	0.00064	2.12576	0.0034							0.753	0.00365	5.33998	0.06746
		2.03196	0.00064	2.13248	0.00336							0.755	0.00362	5.35201	0.06744
		2.03688	0.00062	2.13584	0.00343							0.756	0.00366	5.36404	0.06771
		2.04057	0.00067	2.14144	0.00343							0.758	0.00364	5.37741	0.06788
		2.04549	0.00067	2.14704	0.00343							0.76	0.00366	5.38945	0.06791
		2.05041	0.00064	2.1504	0.00347							0.761	0.00367	5.40148	0.06801
		2.05533	0.00064	2.156	0.00355							0.763	0.00364	5.41351	0.06829
		2.06025	0.00067	2.1616	0.00355							0.765	0.0037	5.42555	0.06848
		2.06394	0.00067	2.16496	0.00347							0.767	0.00368	5.43892	0.06854
		2.06886	0.00072	2.17056	0.00343							0.768	0.00369	5.45229	0.06857
		2.07378	0.00072	2.17616	0.00355							0.77	0.00373	5.46432	0.06871
		2.0787	0.00067	2.17952	0.00359							0.772	0.00368	5.47635	0.06884
		2.08362	0.00074	2.18624	0.00355							0.773	0.00371	5.48839	0.06896
		2.08731	0.00069	2.19072	0.00367							0.775	0.00373	5.50176	0.06915
		2.09223	0.00072	2.19408	0.00355							0.777	0.00371	5.51379	0.06936
		2.09592	0.00069	2.2008	0.00355							0.778	0.00377	5.52582	0.06947
		2.10084	0.00067	2.20528	0.00355							0.78	0.00375	5.53919	0.06958
		2.10576	0.00069	2.20976	0.00359							0.782	0.00378	5.55122	0.06979
		2.11068	0.00064	2.21536	0.00355							0.784	0.0038	5.56326	0.06981
		2.1156	0.00067	2.21872	0.00359							0.786	0.00373	5.57529	0.06984
		2.11929	0.00072	2.22432	0.00363							0.787	0.00381	5.58866	0.07008
		2.12421	0.00074	2.22992	0.00363							0.789	0.0038	5.60069	0.07023
		2.1279	0.00072	2.23328	0.00359							0.791	0.00382	5.61406	0.07033
		2.13405	0.00069	2.23888	0.00363							0.792	0.00384	5.6261	0.07039
		2.13897	0.00072	2.24448	0.00367							0.794	0.0038	5.63679	0.07059
		2.14266	0.00074	2.24784	0.00367							0.796	0.00384	5.64883	0.07083
		2.14758	0.00072	2.25344	0.00363							0.797	0.00386	5.6622	0.07091
		2.1525	0.00067	2.25904	0.00355							0.799	0.00383	5.67423	0.07086
		2.15742	0.00067	2.2624	0.00367							0.801	0.00385	5.68626	0.07103
		2.16234	0.00072	2.26912	0.00374							0.803	0.00388	5.69829	0.07135
		2.16726	0.00072	2.27248	0.00378							0.804	0.00389	5.71033	0.07142
		2.17095	0.00072	2.27808	0.00374							0.806	0.00392	5.72102	0.07135
		2.17587	0.00072	2.28368	0.00367							0.808	0.00386	5.73306	0.07146
		2.17956	0.00074	2.28704	0.00371							0.809	0.00391	5.74509	0.07172
		2.18448	0.00074	2.29264	0.00367							0.811	0.00391	5.75712	0.07191
		2.19063	0.00069	2.29712	0.00371							0.813	0.0039	5.76916	0.07194
		2.19555	0.00074	2.3016	0.00367							0.814	0.00395	5.78253	0.07202
		2.19924	0.00069	2.3072	0.00378							0.817	0.0039	5.79456	0.07219
		2.20416	0.00069	2.31168	0.00386							0.818	0.00393	5.80659	0.07233
		2.20908	0.00069	2.31616	0.00386							0.82	0.00397	5.81862	0.07243
		2.214	0.00069	2.32064	0.00378							0.822	0.00395	5.83199	0.07255
		2.21892	0.00069	2.32624	0.00382							0.823	0.004	5.84536	0.07271
		2.22261	0.00069	2.33072	0.00382							0.825	0.00397	5.8574	0.07287
		2.22753	0.00074	2.33632	0.00382							0.827	0.00398	5.86943	0.07304
		2.23245	0.00069	2.3408	0.00382							0.828	0.00401	5.88146	0.07309
		2.23737	0.00069	2.34528	0.0039							0.83	0.00397	5.8935	0.07313
		2.24229	0.00077	2.35088	0.00382							0.832	0.00403	5.90553	0.0733
		2.24598	0.00084	2.35536	0.00382							0.834	0.00403	5.9189	0.07356
		2.2509	0.00074	2.35984	0.0039							0.836	0.00398	5.93093	0.07373
		2.25582	0.00072	2.36544	0.00386							0.837	0.00405	5.9443	0.07381
		2.25951	0.00074	2.36992	0.00382							0.839	0.00405	5.95634	0.07379
		2.26443	0.00074	2.3744	0.00378							0.841	0.00405	5.96837	0.07395
		2.26935	0.00074	2.38	0.00378							0.842	0.00407	5.9804	0.07426
		2.27427	0.00074	2.38448	0.00398							0.844	0.00404	5.99377	0.0744
		2.27919	0.00077	2.38896	0.00394							0.846	0.00411	6.00714	0.07434
		2.28288	0.00072	2.39456	0.00394							0.848	0.00409	6.01917	0.07446
		2.2878	0.00074	2.39904	0.00401							0.849	0.00409	6.03121	0.07473
		2.29149	0.00072	2.40352	0.00398							0.851	0.0041	6.04324	0.07486
		2.29641	0.00074	2.40912	0.00394							0.853	0.00409	6.05527	0.07489
		2.30256	0.00074	2.4136	0.0039							0.854	0.00416	6.06597	0.07495
		2.30625	0.00077	2.41808	0.00394							0.856	0.0041	6.07934	0.07515
		2.31117	0.00077	2.42368	0.00386							0.858	0.00414	6.09137	0.07533
		2.31609	0.00074	2.42816	0.00394							0.859	0.00417	6.10341	0.07537
		2.31978	0.00079	2.43264	0.00398							0.861	0.00413	6.1141	0.0755
		2.3247	0.00081	2.43824	0.00405							0.863	0.00416	6.12613	0.07564
		2.32962	0.00081	2.44272	0.00401							0.865	0.0042	6.13817	0.07578
		2.33454	0.00074	2.4472	0.00405							0.867	0.00416	6.1502	0.07588
		2.33823	0.00077	2.4528	0.00405							0.868	0.00422	6.16223	0.07598
		2.34315	0.00079	2.45728	0.00401							0.87	0.00418	6.1756	0.07609
		2.34807	0.00079	2.46176	0.00401							0.872	0.00421	6.18897	0.07622
		2.35299	0.00077	2.46736	0.00398							0.873	0.00427	6.19967	0.07639
		2.35791	0.00077	2.47184	0.00401							0.875	0.00422	6.2117	0.07655
		2.3616	0.00079	2.47632	0.00405							0.877	0.00426	6.22507	0.0766
		2.36652	0.00081	2.48192	0.00413							0.879	0.00425	6.23711	0.07675
		2.37021	0.00081	2.4864	0.00409							0.88	0.00424	6.24914	0.07691
		2.37513	0.00079	2.49088	0.00405							0.882	0.00429	6.26251	0.07705
		2.38005	0.00079	2.49648	0.00409							0.884	0.00428	6.27454	0.07719
		2.3862	0.00084	2.50096	0.00409							0.886	0.00429	6.28657	0.07732
		2.38989	0.00086	2.50544	0.00421							0.887	0.00431	6.29861	0.07739
		2.39481	0.00081	2.51216	0.00425							0.889	0.00428	6.31198	0.07754
		2.3985	0.00077	2.51664	0.00425							0.89	0.00432	6.32401	0.07769
		2.40342	0.00079	2.52112	0.00409							0.893	0.00431	6.33738	0.07783
		2.40834	0.00084	2.52672	0.00405							0.894	0.00432	6.34941	0.07796
		2.41326	0.00084	2.53008	0.00413							0.896	0.00435	6.36145	0.07807
		2.41818	0.00081	2.5368	0.00425							0.898	0.00432	6.37482	0.07824
		2.4231	0.00084	2.54128	0.00428							0.899	0.00436	6.38685	0.07838
		2.42679	0.00079	2.54464	0.00425							0.901	0.00435	6.39888	0.07851
		2.43048	0.00077	2.55136	0.00421							0.903	0.00435	6.41092	0.07859
		2.4354	0.00077	2.55584	0.00421							0.904	0.00441	6.42295	0.07874
		2.44032	0.00084	2.56032	0.00425							0.907	0.00435	6.43498	0.07885
		2.44524	0.00084	2.56592	0.00425							0.908	0.00437	6.44701	0.07898
		2.45016	0.00086	2.5704	0.00428							0.91	0.00441	6.45905	0.07902
		2.45385	0.00084	2.57488	0.00425							0.912	0.00437	6.47108	0.0791
		2.45877	0.00086	2.58048	0.00432							0.913	0.00442	6.48445	0.07931
		2.46369	0.00079	2.58496	0.00436							0.915	0.00441	6.49648	0.07945
		2.46861	0.00074	2.59056	0.00428							0.917	0.00441	6.50852	0.07954
		2.47353	0.00077	2.59616	0.00436							0.918	0.00444	6.51921	0.07965
		2.47845	0.00084	2.59952	0.00428							0.92	0.00445	6.53125	0.07978
		2.48214	0.00086	2.60512	0.00428							0.922	0.00443	6.54328	0.07992
		2.48706	0.00089	2.61072	0.00436							0.923	0.0045	6.55531	0.07996
		2.49198	0.00084	2.61408	0.00451							0.925	0.00447	6.56868	0.08014
		2.4969	0.00084	2.61968	0.0044							0.927	0.00447	6.58071	0.08026
		2.50059	0.00081	2.62416	0.0044							0.928	0.0045	6.59275	0.08039
		2.50551	0.00081	2.62864	0.00444							0.93	0.00446	6.60478	0.0805
		2.5092	0.00084	2.63424	0.0044							0.932	0.00451	6.61681	0.08062
		2.51412	0.00089	2.63872	0.0044							0.934	0.00452	6.63018	0.0808
		2.51904	0.00089	2.64208	0.00436							0.935	0.00451	6.64355	0.0809
		2.52396	0.00089	2.6488	0.0044							0.937	0.00453	6.65559	0.081
		2.52888	0.00086	2.65328	0.00432							0.939	0.00451	6.66762	0.08108
		2.5338	0.00091	2.65664	0.00432							0.941	0.00454	6.68099	0.08127
		2.53749	0.00089	2.66336	0.00444							0.942	0.00457	6.69302	0.08139
		2.54241	0.00084	2.66784	0.00451							0.944	0.00452	6.70506	0.08153
		2.54733	0.00081	2.67232	0.00444							0.946	0.00459	6.71709	0.08166
		2.55348	0.00086	2.67792	0.00444							0.947	0.0046	6.72912	0.08177
		2.55717	0.00091	2.6824	0.00444							0.949	0.00458	6.74115	0.08185
		2.56209	0.00089	2.68688	0.00444							0.951	0.00462	6.75452	0.082
		2.56578	0.00086	2.69248	0.00451							0.953	0.0046	6.76656	0.08219
		2.57193	0.00086	2.69696	0.00455							0.955	0.00461	6.77993	0.08227
		2.57562	0.00084	2.70144	0.00455							0.956	0.00465	6.79196	0.08238
		2.58054	0.00084	2.70704	0.00451							0.958	0.00459	6.80399	0.08255
		2.58546	0.00086	2.7104	0.00444							0.96	0.00465	6.81603	0.08272
		2.59038	0.00089	2.716	0.00448							0.962	0.00465	6.8294	0.08271
		2.59407	0.00091	2.7216	0.00451							0.963	0.00466	6.84143	0.08286
		2.59899	0.00094	2.72496	0.00463							0.965	0.0047	6.85346	0.0831
		2.60391	0.00089	2.73168	0.00463							0.967	0.00466	6.8655	0.08322
		2.60883	0.00089	2.73616	0.00455							0.968	0.0047	6.87753	0.08329
		2.61375	0.00091	2.73952	0.00455							0.97	0.00469	6.88822	0.08332
		2.61867	0.00084	2.74624	0.00459							0.972	0.00468	6.90026	0.08346
		2.62236	0.00086	2.75072	0.00455							0.973	0.00473	6.91229	0.08366
		2.62728	0.00094	2.75408	0.00463							0.975	0.00471	6.92299	0.0838
		2.6322	0.00094	2.7608	0.00455							0.977	0.00473	6.93502	0.08382
		2.63712	0.00094	2.76528	0.00459							0.978	0.00473	6.94839	0.0839
		2.64081	0.00086	2.76864	0.00459							0.981	0.00471	6.96042	0.08412
		2.64573	0.00086	2.77536	0.00459							0.982	0.00477	6.97379	0.08431
		2.65065	0.00086	2.77984	0.00471							0.984	0.00475	6.98583	0.08435
		2.65434	0.00084	2.7832	0.00483							0.986	0.00478	6.99786	0.08443
		2.66049	0.00086	2.78992	0.00471							0.987	0.00482	7.01123	0.08467
		2.66418	0.00089	2.79328	0.00467							0.989	0.00478	7.02326	0.08485
		2.6691	0.00089	2.79776	0.00467							0.991	0.0048	7.03663	0.08489
		2.67402	0.00094	2.80448	0.00467							0.993	0.00479	7.04866	0.08492
		2.67771	0.00091	2.80784	0.00475							0.994	0.0048	7.0607	0.08506
		2.68263	0.00096	2.81232	0.00475							0.996	0.00485	7.07273	0.08529
		2.68755	0.00094	2.81904	0.00475							0.998	0.00481	7.0861	0.08547
		2.69247	0.00099	2.8224	0.00475							0.999	0.00484	7.09813	0.0855
		2.69739	0.00091	2.828	0.00471							1.001	0.00488	7.11017	0.08556
		2.70108	0.00094	2.8336	0.00479							1.003	0.00483	7.1222	0.0857
		2.706	0.00094	2.83696	0.00483							1.004	0.00488	7.13557	0.08594
		2.71092	0.00091	2.84144	0.00479							1.006	0.00488	7.1476	0.08603
		2.71584	0.00091	2.84816	0.00479							1.008	0.00489	7.15964	0.08611
		2.72076	0.00096	2.85152	0.00475							1.01	0.00495	7.17301	0.08622
		2.72445	0.00096	2.85712	0.0049							1.012	0.0049	7.18504	0.08642
		2.72937	0.00094	2.86272	0.00494							1.013	0.00494	7.19841	0.08656
		2.73306	0.00094	2.86608	0.00486							1.015	0.00492	7.2091	0.08664
		2.73798	0.00099	2.87168	0.00486							1.017	0.00491	7.22114	0.08673
		2.7429	0.00086	2.87728	0.00486							1.018	0.00498	7.23317	0.08689
		2.74782	0.00086	2.88064	0.00479							1.02	0.00494	7.2452	0.08703
		2.75274	0.00091	2.88624	0.00479							1.022	0.00498	7.25724	0.08714
		2.75643	0.00096	2.89184	0.00483							1.024	0.00498	7.27061	0.08727
		2.76135	0.00096	2.8952	0.00494							1.025	0.00493	7.2813	0.08733
		2.76627	0.00094	2.90192	0.0049							1.027	0.005	7.29334	0.08746
		2.77119	0.00096	2.9064	0.0049							1.029	0.00496	7.30537	0.08769
		2.77611	0.00096	2.91088	0.0049							1.031	0.00502	7.3174	0.08775
		2.78103	0.00099	2.91648	0.00498							1.032	0.00505	7.32943	0.0878
		2.78472	0.00096	2.92096	0.00494							1.034	0.005	7.34147	0.08799
		2.78964	0.00099	2.92656	0.0049							1.035	0.00505	7.35484	0.08816
		2.79333	0.00101	2.93216	0.00486							1.037	0.00503	7.36687	0.08825
		2.79825	0.00101	2.93552	0.00486							1.039	0.00505	7.3789	0.08835
		2.80317	0.00101	2.94224	0.00494							1.041	0.0051	7.39094	0.08847
		2.80809	0.00096	2.9456	0.00502							1.043	0.00504	7.40297	0.08863
		2.81301	0.00104	2.9512	0.00498							1.044	0.00509	7.41634	0.08879
		2.8167	0.00104	2.9568	0.00506							1.046	0.00508	7.42837	0.08883
		2.82162	0.00101	2.96016	0.0051							1.048	0.00506	7.44174	0.08894
		2.82654	0.00099	2.96576	0.00506							1.049	0.00513	7.45378	0.0891
		2.83146	0.00096	2.97024	0.0051							1.051	0.0051	7.46581	0.08927
		2.83638	0.00099	2.97472	0.0051							1.053	0.00511	7.47784	0.0894
		2.84007	0.00101	2.98032	0.00506							1.054	0.00514	7.49121	0.08949
		2.84499	0.00101	2.9848	0.00513							1.056	0.00514	7.50324	0.08955
		2.84991	0.00104	2.9904	0.00506							1.058	0.00515	7.51528	0.08971
		2.85483	0.00096	2.996	0.00513							1.059	0.00521	7.52731	0.08996
		2.85975	0.00094	2.99936	0.00517							1.062	0.00514	7.53934	0.08999
		2.86344	0.00096	3.00496	0.00513							1.063	0.00519	7.55271	0.0901
		2.86836	0.00099	3.00944	0.00506							1.065	0.00519	7.56475	0.09023
		2.87205	0.00099	3.01392	0.00506							1.067	0.00517	7.57812	0.0904
		2.87697	0.00099	3.01952	0.00517							1.068	0.00523	7.59015	0.0905
		2.88189	0.00099	3.024	0.00521							1.07	0.0052	7.60218	0.09067
		2.88681	0.00101	3.02848	0.00517							1.072	0.00523	7.61422	0.09076
		2.89173	0.00104	3.03296	0.00521							1.073	0.00526	7.62625	0.09087
		2.89542	0.00099	3.03856	0.00513							1.075	0.00524	7.63828	0.091
		2.90034	0.00096	3.04304	0.0051							1.077	0.00527	7.65165	0.09109
		2.90526	0.00099	3.04752	0.00517							1.079	0.00523	7.66368	0.09131
		2.91018	0.00101	3.05312	0.00521							1.081	0.00524	7.67572	0.09139
		2.9151	0.00106	3.0576	0.00521							1.082	0.0053	7.68641	0.09147
		2.92002	0.00096	3.06208	0.00521							1.084	0.00525	7.69845	0.09161
		2.92371	0.00101	3.06768	0.00521							1.085	0.0053	7.70914	0.09173
		2.92863	0.00101	3.07216	0.00529							1.087	0.00529	7.72118	0.09186
		2.93355	0.00101	3.07776	0.00521							1.089	0.00524	7.73455	0.09203
		2.93847	0.00106	3.08224	0.00513							1.09	0.00532	7.74658	0.09214
		2.94339	0.00101	3.08672	0.00521							1.093	0.00533	7.75995	0.0922
		2.94831	0.00104	3.09232	0.00529							1.094	0.00535	7.77198	0.09234
		2.952	0.00106	3.0968	0.00529							1.096	0.00538	7.78401	0.09249
		2.95692	0.00109	3.10128	0.00529							1.098	0.00533	7.79605	0.09264
		2.96184	0.00101	3.10688	0.00529							1.099	0.00538	7.80942	0.0927
		2.96676	0.00104	3.11136	0.0054							1.101	0.00536	7.82279	0.09283
		2.97168	0.00104	3.11584	0.00533							1.103	0.00537	7.83482	0.093
		2.9766	0.00106	3.12144	0.00533							1.104	0.00542	7.84685	0.09311
		2.98029	0.00104	3.12592	0.00529							1.107	0.00537	7.85889	0.09325
		2.98521	0.00101	3.1304	0.00536							1.108	0.00542	7.87092	0.09336
		2.9889	0.00104	3.136	0.00548							1.11	0.00542	7.88295	0.09349
		2.99382	0.00099	3.14048	0.00552							1.112	0.00542	7.89499	0.09365
		2.99997	0.00106	3.14496	0.00544							1.113	0.00544	7.90836	0.09374
		3.00489	0.00111	3.15056	0.00544							1.115	0.00542	7.92039	0.0938
		3.00858	0.00104	3.15504	0.00548							1.117	0.00542	7.93242	0.09396
		3.0135	0.00099	3.15952	0.00548							1.118	0.00548	7.94579	0.09418
		3.01842	0.00109	3.16512	0.00552							1.12	0.00543	7.95782	0.09432
		3.02211	0.00106	3.1696	0.00556							1.122	0.00548	7.97119	0.09438
		3.02703	0.00101	3.17296	0.00563							1.124	0.00547	7.98456	0.09448
		3.03195	0.00104	3.17968	0.0056							1.125	0.00549	7.9966	0.09463
		3.03687	0.00114	3.18416	0.00556							1.127	0.00552	8.00729	0.09477
		3.04056	0.00111	3.18864	0.00548							1.129	0.00547	8.01933	0.09484
		3.04548	0.00111	3.19424	0.00548							1.13	0.00554	8.03136	0.09496
		3.04917	0.00109	3.19872	0.00544							1.132	0.00552	8.04339	0.09506
		3.05409	0.00109	3.2032	0.00556							1.134	0.00551	8.05543	0.09518
		3.05901	0.00114	3.2088	0.00563							1.135	0.00556	8.0688	0.09534
		3.06393	0.00109	3.21328	0.00552							1.137	0.00555	8.07949	0.09542
		3.06885	0.00109	3.21664	0.00552							1.139	0.00556	8.09152	0.09553
		3.07377	0.00111	3.22336	0.00548							1.14	0.00558	8.10356	0.09565
		3.07746	0.00116	3.22784	0.00556							1.143	0.00555	8.11425	0.09581
		3.08238	0.00116	3.2312	0.00568							1.144	0.00563	8.12762	0.09598
		3.08607	0.00111	3.23792	0.00568							1.146	0.0056	8.13966	0.09607
		3.09222	0.00109	3.2424	0.00556							1.148	0.00561	8.15303	0.09614
		3.09591	0.00111	3.24688	0.00568							1.149	0.00563	8.16506	0.09631
		3.10083	0.00116	3.25248	0.0056							1.151	0.0056	8.17709	0.09654
		3.10575	0.00114	3.25696	0.00563							1.153	0.00566	8.18913	0.09658
		3.10944	0.00116	3.26144	0.00568							1.155	0.00564	8.20116	0.09661
		3.11436	0.00111	3.26704	0.00568							1.157	0.00566	8.21453	0.09683
		3.11928	0.00106	3.27152	0.00568							1.158	0.0057	8.22656	0.097
		3.1242	0.00111	3.276	0.00568							1.16	0.00565	8.23859	0.09705
		3.12912	0.00109	3.2816	0.00568							1.162	0.00571	8.25196	0.09711
		3.13404	0.00109	3.28608	0.00575							1.163	0.0057	8.264	0.09725
		3.13773	0.00111	3.29168	0.00583							1.165	0.00568	8.27603	0.09744
		3.14265	0.00116	3.29616	0.00571							1.167	0.00574	8.28806	0.09756
		3.14757	0.00116	3.30064	0.00568							1.169	0.00571	8.30143	0.09769
		3.15249	0.00116	3.30624	0.00575							1.17	0.00574	8.3148	0.09777
		3.15741	0.00109	3.31072	0.00579							1.172	0.00575	8.32684	0.09789
		3.16233	0.00119	3.3152	0.00587							1.174	0.00571	8.33887	0.0981
		3.16602	0.00114	3.32192	0.00587							1.175	0.00577	8.3509	0.09825
		3.17094	0.00111	3.3264	0.00587							1.177	0.00576	8.36427	0.0983
		3.17586	0.00114	3.33088	0.00587							1.179	0.00577	8.37631	0.09839
		3.18078	0.00116	3.33648	0.00591							1.18	0.00581	8.38834	0.09857
		3.18447	0.00121	3.34096	0.00583							1.183	0.00578	8.40037	0.09874
		3.18939	0.00121	3.34656	0.00579							1.184	0.0058	8.4124	0.09886
		3.19308	0.00116	3.35104	0.00587							1.186	0.00583	8.42444	0.09894
		3.198	0.00119	3.35552	0.00587							1.188	0.00581	8.43647	0.09907
		3.20292	0.00119	3.36112	0.00587							1.189	0.00587	8.4485	0.09921
		3.20784	0.00121	3.3656	0.00583							1.191	0.00585	8.46187	0.09933
		3.21276	0.00123	3.36896	0.00587							1.193	0.00583	8.47257	0.09938
		3.21645	0.00119	3.37568	0.00591							1.194	0.00584	8.4846	0.09951
		3.22137	0.00119	3.38016	0.00591							1.196	0.00585	8.49664	0.09957
		3.22629	0.00123	3.38464	0.00598							1.198	0.00587	8.50733	0.09971
		3.22998	0.00121	3.39024	0.00598							1.199	0.00591	8.51936	0.09991
		3.2349	0.00116	3.39472	0.00602							1.201	0.00587	8.53273	0.10002
		3.23982	0.00119	3.3992	0.00594							1.203	0.00591	8.54477	0.10007
		3.24474	0.00116	3.4048	0.00594							1.204	0.00594	8.55814	0.10023
		3.24966	0.00116	3.40928	0.00606							1.206	0.0059	8.57017	0.10038
		3.25458	0.00116	3.41488	0.00598							1.208	0.00593	8.58087	0.10051
		3.25827	0.00121	3.41936	0.00602							1.21	0.00595	8.59424	0.1006
		3.26319	0.00123	3.42272	0.00602							1.211	0.00595	8.60761	0.10078
		3.26688	0.00121	3.42944	0.00606							1.213	0.00598	8.61964	0.10087
		3.2718	0.00119	3.43392	0.00602							1.215	0.00597	8.63301	0.10098
		3.27672	0.00119	3.43728	0.0061							1.217	0.00597	8.64504	0.10112
		3.28164	0.00119	3.444	0.00606							1.218	0.006	8.65708	0.10129
		3.28656	0.00116	3.44736	0.00606							1.22	0.00598	8.66911	0.10137
		3.29148	0.00123	3.45184	0.0061							1.222	0.006	8.68114	0.1014
		3.2964	0.00123	3.45744	0.00602							1.224	0.00602	8.69451	0.10154
		3.30009	0.00123	3.46192	0.00606							1.225	0.00603	8.70654	0.10175
		3.30501	0.00123	3.4664	0.00618							1.227	0.00607	8.71858	0.10184
		3.30993	0.00128	3.472	0.0061							1.229	0.00606	8.73061	0.10189
		3.31485	0.00128	3.47648	0.00614							1.231	0.00606	8.74398	0.10204
		3.31977	0.00126	3.48096	0.00614							1.232	0.00607	8.75601	0.1022
		3.32469	0.00128	3.48768	0.00614							1.234	0.00605	8.76938	0.10234
		3.32961	0.00128	3.49104	0.00606							1.236	0.00607	8.78142	0.10241
		3.3333	0.00126	3.49664	0.0061							1.237	0.0061	8.79345	0.10256
		3.33822	0.00123	3.50224	0.00618							1.239	0.00607	8.80548	0.10273
		3.34314	0.00123	3.5056	0.00625							1.241	0.00612	8.81752	0.10284
		3.34806	0.00126	3.5112	0.00625							1.242	0.00612	8.82955	0.10291
		3.35298	0.00126	3.5168	0.00625							1.245	0.00609	8.84158	0.10303
		3.3579	0.00123	3.52016	0.00625							1.246	0.00615	8.85361	0.10317
		3.36159	0.00123	3.52576	0.00618							1.248	0.00615	8.86565	0.1033
		3.36528	0.00119	3.53136	0.00629							1.25	0.00615	8.87768	0.10341
		3.3702	0.00126	3.53472	0.00629							1.251	0.00618	8.88838	0.10349
		3.37512	0.00131	3.54032	0.00629							1.253	0.00615	8.90041	0.1035
		3.38004	0.00128	3.54592	0.00625							1.255	0.00619	8.91244	0.10371
		3.38496	0.00126	3.54928	0.00633							1.256	0.00619	8.92448	0.10396
		3.38865	0.00128	3.55488	0.00633							1.258	0.00616	8.93785	0.10402
		3.39357	0.00126	3.55936	0.00629							1.26	0.00619	8.95122	0.10408
		3.39849	0.00126	3.56384	0.00645							1.261	0.00622	8.96325	0.10416
		3.40341	0.00128	3.56944	0.00641							1.263	0.0062	8.97528	0.10432
		3.40833	0.00128	3.57504	0.00641							1.265	0.00623	8.98731	0.10449
		3.41325	0.00128	3.5784	0.00645							1.267	0.00623	9.00068	0.10463
		3.41694	0.00123	3.584	0.00637							1.269	0.00623	9.01272	0.10476
		3.42186	0.00121	3.5896	0.00633							1.27	0.00627	9.02475	0.10487
		3.42678	0.00126	3.59296	0.00633							1.272	0.00626	9.03678	0.10494
		3.4317	0.00131	3.59856	0.00645							1.274	0.00625	9.05015	0.10507
		3.43539	0.00131	3.60416	0.00645							1.275	0.00629	9.06219	0.10523
		3.44031	0.00126	3.60752	0.00645							1.277	0.00628	9.07556	0.1053
		3.44523	0.00131	3.61312	0.00641							1.279	0.0063	9.08759	0.10549
		3.44892	0.00128	3.6176	0.00641							1.28	0.00633	9.09962	0.10566
		3.45384	0.00126	3.62208	0.00641							1.282	0.00631	9.11166	0.10573
		3.45876	0.00131	3.62656	0.00656							1.284	0.00636	9.12503	0.10581
		3.46368	0.00128	3.63216	0.0066							1.286	0.00636	9.13706	0.10595
		3.4686	0.00126	3.63664	0.00648							1.288	0.00635	9.15043	0.10613
		3.47229	0.00133	3.64112	0.00652							1.289	0.0064	9.16246	0.10621
		3.47721	0.00131	3.64784	0.00648							1.291	0.00638	9.17449	0.10634
		3.48213	0.00133	3.65232	0.00648							1.293	0.00638	9.18653	0.10645
		3.48705	0.00131	3.65568	0.00656							1.294	0.00638	9.19856	0.10656
		3.49197	0.00131	3.6624	0.00652							1.296	0.00636	9.21059	0.10678
		3.49689	0.00136	3.66688	0.00656							1.298	0.00641	9.22263	0.10687
		3.50058	0.00138	3.67136	0.0066							1.3	0.00643	9.23466	0.10693
		3.5055	0.00133	3.67696	0.0066							1.302	0.0064	9.24669	0.10709
		3.50919	0.00133	3.68144	0.00664							1.303	0.00646	9.25873	0.1072
		3.51411	0.00136	3.68592	0.0066							1.305	0.00644	9.26942	0.10725
		3.51903	0.00138	3.69152	0.00664							1.307	0.00647	9.28145	0.10737
		3.52395	0.00138	3.696	0.00656							1.308	0.00649	9.29349	0.10756
		3.52887	0.00138	3.7016	0.0066							1.31	0.00644	9.30686	0.10773
		3.53256	0.00136	3.7072	0.00668							1.312	0.00647	9.31889	0.10775
		3.53748	0.00136	3.71056	0.00675							1.313	0.00649	9.33092	0.10781
		3.5424	0.00128	3.71728	0.0066							1.315	0.0065	9.34296	0.10797
		3.54732	0.00133	3.72176	0.00668							1.317	0.00654	9.35499	0.10819
		3.55224	0.00136	3.72512	0.00672							1.319	0.0065	9.36702	0.1083
		3.55593	0.00136	3.73184	0.00664							1.32	0.00653	9.38039	0.1083
		3.56085	0.00133	3.73632	0.00672							1.322	0.00657	9.39243	0.10856
		3.56577	0.00131	3.7408	0.00668							1.324	0.00652	9.4058	0.10874
		3.56946	0.00133	3.7464	0.00668							1.325	0.00656	9.41783	0.1086
		3.57438	0.00136	3.75088	0.00679							1.327	0.00658	9.42986	0.1088
		3.5793	0.00131	3.75536	0.00683							1.329	0.00655	9.44189	0.10905
		3.58422	0.00133	3.76096	0.00672							1.33	0.00658	9.45526	0.10917
		3.58914	0.00133	3.76432	0.00679							1.332	0.00662	9.46863	0.10932
		3.59283	0.00136	3.76992	0.00683							1.334	0.00659	9.48067	0.10943
		3.59775	0.00138	3.77552	0.00679							1.335	0.00663	9.4927	0.10949
		3.60267	0.00141	3.77888	0.00683							1.338	0.0066	9.50473	0.1096
		3.60759	0.00133	3.78448	0.00679							1.339	0.00663	9.51677	0.10979
		3.61251	0.00136	3.79008	0.00679							1.341	0.00663	9.53014	0.10993
		3.6162	0.00141	3.79344	0.00691							1.343	0.00663	9.54217	0.10997
		3.62112	0.00141	3.79904	0.00691							1.344	0.00667	9.55554	0.11005
		3.62481	0.00136	3.80464	0.00675							1.346	0.00665	9.56757	0.11024
		3.62973	0.00141	3.808	0.00683							1.348	0.00665	9.57961	0.11043
		3.63465	0.00141	3.81472	0.00691							1.349	0.00671	9.59164	0.11049
		3.63957	0.00141	3.81808	0.00695							1.351	0.00667	9.60367	0.11057
		3.64449	0.00136	3.82368	0.00687							1.353	0.0067	9.6157	0.11076
		3.64941	0.00141	3.82816	0.00687							1.354	0.00674	9.62774	0.11084
		3.6531	0.00141	3.83264	0.00695							1.356	0.00669	9.63977	0.11093
		3.65802	0.00141	3.83824	0.00691							1.358	0.00676	9.6518	0.11102
		3.66294	0.00138	3.84272	0.00687							1.36	0.00674	9.66384	0.1112
		3.66786	0.00136	3.8472	0.00687							1.362	0.00672	9.67453	0.11138
		3.67278	0.00143	3.8528	0.00695							1.363	0.00676	9.68657	0.11145
		3.67647	0.00141	3.85728	0.00706							1.365	0.00672	9.6986	0.11148
		3.68139	0.00138	3.86176	0.00695							1.367	0.00678	9.71063	0.11165
		3.68631	0.00138	3.86736	0.00698							1.368	0.00679	9.724	0.11184
		3.69123	0.00143	3.87184	0.00695							1.37	0.00676	9.73603	0.11193
		3.69615	0.00141	3.87744	0.00695							1.372	0.00679	9.74807	0.11203
		3.70107	0.00138	3.88192	0.00706							1.374	0.00682	9.7601	0.11218
		3.70599	0.00143	3.8864	0.00703							1.375	0.0068	9.77347	0.11225
		3.70968	0.00143	3.892	0.00706							1.377	0.00686	9.78684	0.11236
		3.7146	0.00136	3.89648	0.0071							1.379	0.00682	9.79887	0.1125
		3.71952	0.00138	3.90096	0.0071							1.381	0.00684	9.81091	0.11262
		3.72444	0.00143	3.90656	0.00706							1.382	0.00688	9.82294	0.11272
		3.72936	0.00148	3.91104	0.00718							1.384	0.00683	9.83497	0.11283
		3.73305	0.00146	3.91552	0.00706							1.386	0.00688	9.84701	0.11298
		3.73797	0.00146	3.92112	0.0071							1.387	0.00691	9.86038	0.11317
		3.74289	0.00148	3.9256	0.00726							1.389	0.00688	9.87241	0.11328
		3.74781	0.00148	3.93008	0.00718							1.391	0.0069	9.88578	0.1133
		3.75273	0.00148	3.93568	0.00714							1.393	0.00689	9.89781	0.11345
		3.75642	0.00143	3.94016	0.00726							1.395	0.00692	9.90984	0.11366
		3.76134	0.00146	3.94464	0.00714							1.396	0.00694	9.92188	0.11373
		3.76626	0.00143	3.95024	0.00722							1.398	0.00692	9.93525	0.11381
		3.76995	0.00151	3.9536	0.00726							1.4	0.00696	9.94862	0.11395
		3.77487	0.00153	3.95808	0.00722							1.401	0.00698	9.96065	0.11414
		3.77979	0.00143	3.9648	0.00714							1.403	0.00695	9.97268	0.11425
		3.78471	0.00141	3.96816	0.00722							1.405	0.00698	9.98472	0.11431
		3.78963	0.00146	3.97376	0.0073							1.406	0.007	9.99675	0.11449
		3.79332	0.00141	3.97936	0.00726							1.408	0.00696	10.0088	0.11468
		3.79824	0.00141	3.98384	0.00737							1.41	0.007	10.0208	0.11474
		3.80316	0.00148	3.98832	0.0073							1.412	0.00701	10.0328	0.11482
		3.80808	0.00146	3.99392	0.00737							1.414	0.00701	10.0449	0.11494
		3.813	0.00146	3.99728	0.00745							1.415	0.00704	10.0569	0.11508
		3.81669	0.00146	4.00288	0.00745							1.417	0.00704	10.0676	0.11513
		3.82161	0.00146	4.00848	0.00737							1.419	0.00705	10.0796	0.11521
		3.8253	0.00151	4.01184	0.00737							1.42	0.00707	10.0917	0.11536
		3.83022	0.00151	4.01632	0.00737							1.422	0.00703	10.1037	0.11549
		3.83514	0.00146	4.02304	0.00745							1.424	0.00708	10.1171	0.11562
		3.84006	0.00143	4.0264	0.00733							1.426	0.00708	10.1304	0.11577
		3.84498	0.00143	4.032	0.00733							1.427	0.00709	10.1425	0.11591
		3.84867	0.00148	4.0376	0.00741							1.429	0.0071	10.1545	0.11607
		3.85359	0.00151	4.04096	0.00745							1.431	0.00707	10.1666	0.11613
		3.85851	0.00148	4.04544	0.00753							1.432	0.00713	10.1786	0.11627
		3.86343	0.00151	4.05216	0.00749							1.434	0.00714	10.1906	0.11645
		3.86835	0.00153	4.05664	0.00741							1.436	0.00714	10.204	0.11649
		3.87327	0.00151	4.06224	0.00737							1.437	0.00717	10.216	0.11654
		3.87696	0.00151	4.06672	0.00749							1.439	0.00714	10.228	0.11668
		3.88188	0.00148	4.0712	0.00753							1.441	0.0072	10.2401	0.11687
		3.8868	0.00151	4.0768	0.00753							1.443	0.00719	10.2535	0.11701
		3.89049	0.00153	4.0824	0.00745							1.445	0.00715	10.2655	0.11712
		3.89541	0.00156	4.08576	0.00749							1.446	0.0072	10.2789	0.11729
		3.90033	0.00153	4.09248	0.0076							1.448	0.0072	10.2909	0.11734
		3.90525	0.00151	4.09696	0.00768							1.45	0.00719	10.3029	0.1175
		3.91017	0.00146	4.10032	0.00764							1.451	0.00723	10.3163	0.11767
		3.91509	0.00146	4.10704	0.0076							1.453	0.00719	10.3283	0.11773
		3.91878	0.00148	4.11152	0.00753							1.455	0.00725	10.3417	0.11783
		3.92247	0.00151	4.116	0.00757							1.457	0.00726	10.3537	0.118
		3.92739	0.00153	4.1216	0.00768							1.459	0.00725	10.3658	0.11814
		3.93231	0.00153	4.12608	0.00776							1.46	0.00728	10.3778	0.1182
		3.93723	0.00148	4.13056	0.00764							1.462	0.00726	10.3898	0.1183
		3.94215	0.00146	4.13616	0.00772							1.464	0.00729	10.4019	0.11845
		3.94707	0.00148	4.14064	0.00764							1.465	0.00733	10.4139	0.11858
		3.95076	0.00151	4.14512	0.00772							1.467	0.00729	10.4259	0.11872
		3.95568	0.00156	4.15072	0.00772							1.469	0.00733	10.438	0.11883
		3.9606	0.00156	4.15408	0.00768							1.47	0.00734	10.45	0.11895
		3.96552	0.00156	4.1608	0.00764							1.472	0.00734	10.462	0.11903
		3.97044	0.00151	4.16528	0.00764							1.474	0.00735	10.4727	0.11908
		3.97413	0.00153	4.16864	0.00768							1.476	0.00735	10.4848	0.11923
		3.97905	0.00158	4.17536	0.00772							1.477	0.00733	10.4968	0.11939
		3.98274	0.00156	4.17984	0.0078							1.479	0.00739	10.5088	0.11947
		3.98766	0.00156	4.18432	0.00776							1.481	0.00738	10.5222	0.11964
		3.99258	0.00151	4.18992	0.00783							1.483	0.00738	10.5342	0.11977
		3.9975	0.00151	4.1944	0.0078							1.484	0.00741	10.5463	0.11986
		4.00242	0.00161	4.19888	0.00776							1.486	0.00739	10.5583	0.11997
		4.00611	0.00161	4.20448	0.00787							1.487	0.00745	10.5717	0.12005
		4.01103	0.00158	4.20896	0.00787							1.489	0.00743	10.5837	0.12019
		4.01595	0.00161	4.21344	0.00795							1.491	0.00742	10.5971	0.12036
		4.02087	0.00161	4.21904	0.00795							1.493	0.00747	10.6091	0.12049
		4.02579	0.00156	4.2224	0.00791							1.494	0.00748	10.6225	0.12061
		4.03071	0.00161	4.228	0.00783							1.496	0.00746	10.6345	0.12072
		4.03563	0.00163	4.2336	0.0078							1.497	0.0075	10.6465	0.12083
		4.03932	0.00165	4.23696	0.00791							1.5	0.00747	10.6586	0.12093
		4.04424	0.00163	4.24368	0.00799							1.501	0.00749	10.6706	0.12105
		4.04793	0.00163	4.24816	0.00795							1.503	0.00752	10.684	0.12121
		4.05408	0.00163	4.25152	0.00799							1.505	0.0075	10.696	0.12129
		4.059	0.00163	4.25712	0.00799							1.506	0.00754	10.708	0.12143
		4.06269	0.00161	4.26272	0.00803							1.508	0.00754	10.7214	0.12155
		4.06761	0.00161	4.26608	0.00803							1.51	0.00756	10.7334	0.12168
		4.07253	0.00163	4.27168	0.00803							1.511	0.00758	10.7468	0.12176
		4.07745	0.00163	4.27728	0.00803							1.514	0.00753	10.7588	0.12191
		4.08237	0.00165	4.28064	0.00799							1.515	0.00757	10.7709	0.1221
		4.08729	0.00165	4.28624	0.0081							1.517	0.00761	10.7829	0.12227
		4.09221	0.00158	4.29184	0.00803							1.519	0.00757	10.7949	0.12231
		4.0959	0.00158	4.2952	0.00807							1.52	0.00762	10.807	0.12231
		4.10082	0.00161	4.3008	0.0081							1.522	0.00761	10.819	0.12243
		4.10574	0.00163	4.30528	0.0081							1.524	0.00761	10.831	0.12265
		4.11066	0.00161	4.30976	0.00815							1.525	0.00767	10.8417	0.12271
		4.11558	0.00161	4.31648	0.00815							1.527	0.00764	10.8538	0.12279
		4.11927	0.00158	4.31984	0.00822							1.529	0.00765	10.8658	0.12293
		4.12419	0.00163	4.32544	0.00826							1.531	0.00766	10.8778	0.12307
		4.12788	0.00163	4.33104	0.00826							1.533	0.00765	10.8899	0.12314
		4.1328	0.00165	4.3344	0.00826							1.534	0.00771	10.9019	0.12322
		4.13772	0.00163	4.33888	0.00815							1.536	0.00767	10.9153	0.12339
		4.14264	0.00168	4.34448	0.00818							1.538	0.00768	10.9273	0.12354
		4.14756	0.00165	4.34896	0.00822							1.539	0.00771	10.9407	0.12369
		4.15125	0.0017	4.35344	0.0083							1.541	0.00769	10.9527	0.12373
		4.15617	0.0017	4.36016	0.00834							1.543	0.00776	10.9647	0.12381
		4.16109	0.00168	4.36352	0.00818							1.545	0.00776	10.9781	0.12401
		4.16478	0.00165	4.368	0.00818							1.546	0.00772	10.9901	0.12414
		4.1697	0.00165	4.3736	0.00826							1.548	0.00777	11.0022	0.12427
		4.17462	0.00161	4.37808	0.00826							1.55	0.00777	11.0142	0.12439
		4.17954	0.00168	4.38256	0.00834							1.551	0.00778	11.0262	0.1245
		4.18446	0.0017	4.38816	0.0083							1.553	0.00778	11.0396	0.12464
		4.18815	0.00165	4.39264	0.00834							1.555	0.00776	11.0516	0.1248
		4.19307	0.00165	4.39712	0.00826							1.556	0.0078	11.0637	0.12494
		4.19799	0.00165	4.40384	0.00838							1.558	0.0078	11.077	0.12502
		4.20291	0.00165	4.4072	0.00838							1.56	0.0078	11.0891	0.12511
		4.20783	0.0017	4.41168	0.00845							1.561	0.00783	11.1024	0.12524
		4.21152	0.0017	4.4184	0.00845							1.564	0.00781	11.1145	0.12533
		4.21644	0.0017	4.42288	0.00845							1.565	0.00785	11.1265	0.1255
		4.22136	0.00175	4.42624	0.00834							1.567	0.00785	11.1399	0.12563
		4.22505	0.00173	4.43184	0.00841							1.569	0.00782	11.1519	0.12572
		4.22997	0.00165	4.43632	0.00838							1.57	0.00789	11.1626	0.12583
		4.23489	0.00168	4.4408	0.00841							1.572	0.00788	11.1746	0.12597
		4.23981	0.0017	4.4464	0.00849							1.574	0.0079	11.188	0.12611
		4.24473	0.0017	4.452	0.00853							1.575	0.0079	11.2	0.12624
		4.24965	0.0017	4.45536	0.00857							1.577	0.00788	11.2121	0.12632
		4.25334	0.0017	4.46208	0.00853							1.579	0.00791	11.2228	0.12644
		4.25826	0.00168	4.46656	0.00849							1.581	0.00796	11.2348	0.12657
		4.26318	0.00168	4.47104	0.00845							1.583	0.00792	11.2468	0.12668
		4.2681	0.0017	4.47664	0.00853							1.584	0.00796	11.2589	0.12676
		4.27302	0.0017	4.48112	0.00865							1.586	0.00796	11.2709	0.12695
		4.27671	0.0017	4.48672	0.00861							1.588	0.00799	11.2829	0.12718
		4.28163	0.0017	4.4912	0.00857							1.589	0.008	11.295	0.12727
		4.28532	0.0017	4.49568	0.00857							1.591	0.00794	11.3084	0.1272
		4.29024	0.0017	4.50128	0.00861							1.593	0.00801	11.3204	0.12735
		4.29516	0.00178	4.50688	0.00861							1.595	0.00802	11.3324	0.12763
		4.30008	0.0018	4.51024	0.00865							1.597	0.00799	11.3445	0.12773
		4.305	0.00173	4.51696	0.00865							1.598	0.00804	11.3578	0.12774
		4.30869	0.00163	4.52144	0.00853							1.6	0.00802	11.3698	0.12784
		4.31361	0.0017	4.5248	0.00868							1.602	0.00802	11.3832	0.12801
		4.3173	0.00175	4.53152	0.00868							1.603	0.00807	11.3953	0.12812
		4.32222	0.00178	4.536	0.00876							1.605	0.00804	11.4073	0.12821
		4.32714	0.0017	4.53936	0.00868							1.607	0.00807	11.4193	0.12843
		4.33206	0.00175	4.54608	0.00876							1.608	0.00809	11.4327	0.12864
		4.33698	0.00173	4.54944	0.0088							1.61	0.00809	11.4447	0.12868
		4.3419	0.0018	4.55504	0.00872							1.612	0.0081	11.4567	0.12876
		4.34682	0.00175	4.56064	0.00872							1.613	0.00815	11.4701	0.12889
		4.35051	0.00178	4.564	0.00865							1.615	0.00809	11.4822	0.12903
		4.35543	0.00175	4.57072	0.00876							1.617	0.00812	11.4942	0.12914
		4.36035	0.00178	4.5752	0.00892							1.618	0.00815	11.5062	0.12925
		4.36527	0.00175	4.57856	0.00876							1.62	0.00811	11.5196	0.12941
		4.36896	0.00178	4.58416	0.00888							1.622	0.00815	11.533	0.12952
		4.37388	0.00183	4.58976	0.00888							1.624	0.00815	11.545	0.12956
		4.3788	0.00175	4.59312	0.00892							1.626	0.00815	11.5557	0.12969
		4.38249	0.00178	4.59872	0.00892							1.627	0.00819	11.5677	0.12999
		4.38741	0.0018	4.60432	0.00888							1.629	0.00816	11.5811	0.13005
		4.39233	0.00178	4.60768	0.00892							1.631	0.00819	11.5931	0.13
		4.39725	0.0017	4.61328	0.00888							1.632	0.00822	11.6052	0.13013
		4.40217	0.00178	4.61888	0.00892							1.634	0.00821	11.6172	0.13035
		4.40709	0.0018	4.62224	0.00903							1.636	0.00825	11.6279	0.13038
		4.41078	0.00178	4.62784	0.00899							1.637	0.00825	11.6399	0.13039
		4.4157	0.0018	4.63344	0.00895							1.639	0.00822	11.652	0.13053
		4.42062	0.00175	4.6368	0.00892							1.641	0.00827	11.664	0.13069
		4.42554	0.00175	4.6424	0.00907							1.643	0.00827	11.676	0.13077
		4.43046	0.00178	4.648	0.00903							1.645	0.00829	11.6881	0.13085
		4.43538	0.00183	4.65136	0.00899							1.646	0.00829	11.7014	0.13103
		4.43907	0.0018	4.65696	0.00899							1.648	0.00826	11.7135	0.13125
		4.44399	0.00183	4.66144	0.00903							1.65	0.00831	11.7255	0.13135
		4.44891	0.00183	4.66592	0.00915							1.651	0.00833	11.7375	0.13143
		4.45383	0.00185	4.67152	0.00919							1.653	0.00831	11.7509	0.13154
		4.45875	0.00178	4.67712	0.00911							1.655	0.00835	11.7629	0.13174
		4.46244	0.0018	4.68048	0.00911							1.657	0.00834	11.7763	0.13193
		4.46736	0.0018	4.68608	0.00911							1.658	0.00836	11.7883	0.13198
		4.47228	0.00178	4.69168	0.00911							1.66	0.00841	11.8004	0.13207
		4.4772	0.00183	4.69504	0.00915							1.662	0.00837	11.8124	0.13224
		4.48212	0.00188	4.70064	0.00915							1.664	0.00841	11.8244	0.13238
		4.48704	0.00183	4.70512	0.00915							1.665	0.00842	11.8365	0.13241
		4.49073	0.00183	4.7096	0.00919							1.667	0.00839	11.8498	0.13254
		4.49565	0.00188	4.71632	0.00919							1.669	0.00842	11.8619	0.13273
		4.50057	0.00183	4.7208	0.00919							1.671	0.00842	11.8739	0.13284
		4.50549	0.00183	4.72416	0.00922							1.672	0.00845	11.8873	0.13287
		4.51041	0.00185	4.73088	0.00926							1.674	0.00847	11.8993	0.13298
		4.5141	0.0018	4.73536	0.00926							1.676	0.00841	11.9127	0.13321
		4.51902	0.00185	4.73872	0.00926							1.677	0.00846	11.926	0.13335
		4.52271	0.0019	4.74432	0.0093							1.679	0.00847	11.9381	0.13339
		4.52763	0.0019	4.7488	0.0093							1.681	0.00846	11.9501	0.13348
		4.53255	0.00183	4.75328	0.00926							1.682	0.00852	11.9608	0.13367
		4.53747	0.00185	4.75888	0.00919							1.684	0.00847	11.9728	0.13384
		4.54239	0.00188	4.76336	0.00934							1.686	0.00849	11.9849	0.13393
		4.54608	0.00188	4.76784	0.00934							1.688	0.0085	11.9969	0.13404
		4.551	0.00188	4.77344	0.0093							1.69	0.0085	12.0089	0.13422
		4.55592	0.00188	4.77792	0.00934							1.691	0.00857	12.021	0.13428
		4.56084	0.00188	4.7824	0.00942							1.693	0.00856	12.033	0.13434
		4.56576	0.0019	4.788	0.00938							1.695	0.00853	12.045	0.13447
		4.56945	0.00185	4.7936	0.00942							1.696	0.00859	12.0571	0.13459
		4.57437	0.00188	4.79696	0.00938							1.698	0.00856	12.0691	0.1347
		4.57929	0.00198	4.80256	0.00938							1.7	0.00855	12.0811	0.1348
		4.58421	0.00195	4.80704	0.00942							1.701	0.0086	12.0945	0.13497
		4.58913	0.00185	4.81152	0.00946							1.703	0.00856	12.1065	0.13509
		4.59282	0.0019	4.81824	0.00942							1.705	0.00862	12.1186	0.13519
		4.59774	0.00193	4.8216	0.00946							1.707	0.00865	12.1306	0.13533
		4.60143	0.00193	4.82608	0.00946							1.709	0.00861	12.1426	0.13542
		4.60635	0.0019	4.83168	0.00942							1.71	0.00865	12.156	0.13563
		4.61127	0.0019	4.83616	0.00946							1.712	0.00865	12.168	0.13567
		4.61619	0.00188	4.84176	0.00946							1.714	0.00867	12.1814	0.13575
		4.62111	0.00188	4.84736	0.00946							1.715	0.00869	12.1934	0.13592
		4.62603	0.00193	4.85072	0.00957							1.717	0.00866	12.2055	0.1361
		4.62972	0.00195	4.85632	0.00965							1.719	0.00869	12.2175	0.13622
		4.63464	0.00193	4.86192	0.00965							1.72	0.0087	12.2295	0.13632
		4.63956	0.00195	4.86528	0.0095							1.722	0.00869	12.2429	0.13646
		4.64448	0.00195	4.872	0.00953							1.724	0.00873	12.2563	0.13661
		4.6494	0.0019	4.87648	0.00961							1.726	0.00871	12.2683	0.13668
		4.65309	0.00193	4.88208	0.00961							1.728	0.00872	12.2804	0.13677
		4.65801	0.0019	4.88656	0.00957							1.729	0.00875	12.2924	0.13696
		4.6617	0.00188	4.89104	0.00957							1.731	0.00873	12.3057	0.13708
		4.66662	0.00198	4.89776	0.00953							1.733	0.00878	12.3178	0.1371
		4.67154	0.00195	4.90112	0.00965							1.734	0.00879	12.3298	0.13719
		4.67646	0.00193	4.90672	0.00969							1.736	0.00879	12.3419	0.13741
		4.68138	0.00188	4.91232	0.00965							1.738	0.00884	12.3539	0.13757
		4.68507	0.00193	4.91568	0.00977							1.74	0.00879	12.3659	0.13762
		4.68999	0.00195	4.92128	0.00977							1.741	0.00879	12.378	0.13771
		4.69491	0.00195	4.92576	0.0098							1.743	0.00883	12.39	0.13787
		4.69983	0.002	4.92912	0.00977							1.745	0.00881	12.4033	0.13802
		4.70475	0.00198	4.93584	0.00977							1.746	0.00886	12.4154	0.13807
		4.70844	0.00195	4.94032	0.00977							1.748	0.00887	12.4274	0.13818
		4.71336	0.00198	4.9448	0.00977							1.75	0.00884	12.4381	0.13829
		4.71828	0.00198	4.95152	0.00977							1.751	0.00886	12.4501	0.13842
		4.7232	0.002	4.95488	0.00984							1.753	0.00889	12.4622	0.13854
		4.72812	0.00203	4.96048	0.00977							1.755	0.00887	12.4742	0.13867
		4.73181	0.00198	4.96496	0.00973							1.756	0.00891	12.4862	0.13875
		4.73673	0.00198	4.96944	0.0098							1.758	0.00888	12.4996	0.13887
		4.74042	0.00203	4.97392	0.00984							1.76	0.00891	12.5116	0.13896
		4.74534	0.00198	4.97952	0.00992							1.761	0.00893	12.5237	0.13907
		4.75026	0.00203	4.984	0.00988							1.764	0.0089	12.5357	0.13917
		4.75518	0.00205	4.98848	0.00992							1.765	0.00895	12.5491	0.13928
		4.7601	0.00198	4.99408	0.01							1.767	0.00896	12.5611	0.13943
		4.76502	0.00198	4.99856	0.00996							1.769	0.00895	12.5745	0.13958
		4.76871	0.002	5.00304	0.00992							1.77	0.00899	12.5865	0.13965
		4.77363	0.00203	5.00864	0.00996							1.772	0.00896	12.5985	0.13976
		4.77855	0.002	5.01312	0.00992							1.774	0.00901	12.6119	0.13989
		4.78347	0.00203	5.0176	0.00996							1.775	0.00901	12.624	0.14008
		4.78839	0.002	5.0232	0.01							1.777	0.009	12.636	0.14023
		4.79208	0.00203	5.02768	0.01003							1.779	0.00904	12.648	0.14036
		4.797	0.00203	5.03216	0.01							1.781	0.00902	12.6601	0.14042
		4.80192	0.00205	5.03776	0.00996							1.783	0.00903	12.6734	0.14053
		4.80684	0.00207	5.04112	0.01							1.784	0.00905	12.6855	0.14066
		4.81176	0.00207	5.04672	0.00996							1.786	0.00903	12.6975	0.14081
		4.81668	0.00203	5.05232	0.01							1.788	0.00907	12.7109	0.14086
		4.8216	0.00205	5.0568	0.01011							1.789	0.0091	12.7229	0.14097
		4.82529	0.00203	5.0624	0.01015							1.791	0.00907	12.7349	0.14111
		4.83021	0.00205	5.06688	0.01007							1.793	0.0091	12.7483	0.14124
		4.83513	0.00205	5.07024	0.01015							1.795	0.0091	12.7603	0.14133
		4.84005	0.00205	5.07584	0.01023							1.796	0.0091	12.7724	0.14146
		4.84497	0.00203	5.08144	0.01015							1.798	0.00914	12.7844	0.14158
		4.84989	0.002	5.08592	0.01019							1.8	0.00913	12.7951	0.14169
		4.85358	0.00205	5.0904	0.01011							1.802	0.00915	12.8071	0.14177
		4.8585	0.00207	5.096	0.01019							1.803	0.00916	12.8192	0.14185
		4.86219	0.00207	5.09936	0.01027							1.805	0.00913	12.8312	0.14199
		4.86711	0.00207	5.10496	0.01023							1.807	0.0092	12.8432	0.1421
		4.87203	0.00213	5.11056	0.0103							1.808	0.0092	12.8539	0.14221
		4.87695	0.00207	5.11504	0.01027							1.81	0.00917	12.8659	0.14232
		4.88187	0.00203	5.11952	0.01023							1.812	0.00922	12.8793	0.14243
		4.88679	0.00205	5.12512	0.01027							1.814	0.00921	12.8913	0.14258
		4.89048	0.00207	5.12848	0.0103							1.815	0.00923	12.9047	0.14273
		4.8954	0.0021	5.13408	0.01023							1.817	0.00928	12.9168	0.1428
		4.90032	0.00205	5.13968	0.0103							1.819	0.00922	12.9288	0.1429
		4.90524	0.00207	5.14304	0.01038							1.821	0.00924	12.9422	0.14304
		4.90893	0.00205	5.14864	0.0103							1.822	0.00925	12.9542	0.14318
		4.91385	0.00205	5.15424	0.01035							1.824	0.00927	12.9676	0.14324
		4.91877	0.00205	5.15872	0.01038							1.826	0.00929	12.9796	0.14332
		4.92369	0.0021	5.1632	0.01038							1.828	0.00927	12.9916	0.14349
		4.92738	0.00207	5.1688	0.01035							1.829	0.00928	13.0037	0.14363
		4.9323	0.00205	5.17328	0.0103							1.831	0.00933	13.017	0.14376
		4.93722	0.00207	5.17776	0.01035							1.833	0.0093	13.0291	0.14384
		4.94091	0.00207	5.18336	0.01046							1.834	0.00932	13.0411	0.14398
		4.94583	0.0021	5.18784	0.0105							1.836	0.00936	13.0531	0.14412
		4.95075	0.00213	5.1912	0.0105							1.838	0.00933	13.0665	0.1442
		4.95567	0.00207	5.1968	0.01046							1.839	0.00937	13.0785	0.14437
		4.96059	0.00213	5.2024	0.01046							1.841	0.00938	13.0919	0.14448
		4.96428	0.00213	5.20576	0.01054							1.843	0.00936	13.1039	0.14462
		4.9692	0.00217	5.21248	0.0105							1.844	0.0094	13.116	0.14476
		4.97412	0.0022	5.21696	0.01054							1.847	0.00937	13.128	0.14489
		4.97781	0.00215	5.22144	0.01054							1.848	0.0094	13.14	0.14495
		4.98273	0.00217	5.22704	0.0105							1.85	0.00943	13.1521	0.14509
		4.98765	0.00217	5.23152	0.01062							1.852	0.0094	13.1641	0.1452
		4.99257	0.00217	5.236	0.0105							1.853	0.00947	13.1761	0.14531
		4.99749	0.00222	5.2416	0.01054							1.855	0.00946	13.1882	0.14537
		5.00241	0.00215	5.24608	0.01058							1.857	0.00943	13.2002	0.14545
		5.0061	0.00215	5.25056	0.01062							1.858	0.00949	13.2122	0.14561
		5.01102	0.0021	5.25728	0.01069							1.86	0.00947	13.2243	0.14573
		5.01594	0.00207	5.26176	0.01069							1.862	0.0095	13.2363	0.14584
		5.02086	0.00213	5.26512	0.01069							1.864	0.00949	13.2483	0.14592
		5.02578	0.00213	5.27184	0.01077							1.866	0.00946	13.2604	0.14605
		5.0307	0.00217	5.27632	0.01069							1.867	0.00953	13.2724	0.1462
		5.03439	0.00217	5.2808	0.01073							1.869	0.00951	13.2858	0.14633
		5.03931	0.00215	5.2864	0.01081							1.871	0.00952	13.2978	0.14644
		5.04423	0.0022	5.29088	0.01081							1.872	0.00955	13.3098	0.14655
		5.04915	0.00217	5.29648	0.01073							1.874	0.00954	13.3219	0.14669
		5.05284	0.00213	5.30096	0.01065							1.876	0.00959	13.3339	0.14678
		5.05776	0.00217	5.30544	0.01073							1.877	0.00961	13.3473	0.14694
		5.06145	0.0022	5.31104	0.01081							1.879	0.00956	13.3593	0.14703
		5.06637	0.0022	5.31552	0.01081							1.881	0.00961	13.3713	0.14714
		5.07129	0.0022	5.32	0.01085							1.883	0.00962	13.3847	0.14732
		5.07621	0.0022	5.3256	0.01088							1.885	0.00962	13.3967	0.14744
		5.08113	0.00222	5.33008	0.011							1.886	0.00963	13.4101	0.14758
		5.08482	0.00217	5.33456	0.01096							1.888	0.00962	13.4221	0.14766
		5.08974	0.00217	5.34016	0.01085							1.89	0.00963	13.4342	0.14776
		5.09466	0.0022	5.34464	0.01088							1.891	0.00967	13.4462	0.14791
		5.09835	0.00222	5.35024	0.01088							1.893	0.00966	13.4582	0.14799
		5.10327	0.0022	5.35472	0.01096							1.895	0.00967	13.4716	0.14812
		5.10819	0.0022	5.3592	0.01108							1.896	0.00969	13.4837	0.14824
		5.11311	0.0022	5.3648	0.01108							1.898	0.00966	13.497	0.14845
		5.11803	0.0022	5.36928	0.01104							1.9	0.00967	13.5091	0.14852
		5.12172	0.00222	5.37376	0.01104							1.901	0.00971	13.5211	0.14863
		5.12664	0.00225	5.37936	0.01104							1.903	0.00968	13.5331	0.14876
		5.13156	0.00227	5.38384	0.01104							1.905	0.00973	13.5451	0.14888
		5.13525	0.00227	5.38832	0.011							1.906	0.00973	13.5572	0.14898
		5.14017	0.00227	5.39392	0.01092							1.908	0.00974	13.5706	0.1491
		5.14509	0.00225	5.3984	0.01104							1.91	0.00976	13.5826	0.1492
		5.15001	0.00222	5.40288	0.01096							1.912	0.00975	13.5946	0.14928
		5.15493	0.0022	5.40848	0.01104							1.914	0.00976	13.6053	0.14935
		5.15985	0.00222	5.41296	0.01115							1.915	0.00978	13.6174	0.14949
		5.16477	0.00227	5.41632	0.01112							1.917	0.00975	13.6294	0.14964
		5.16846	0.00227	5.42304	0.01115							1.919	0.00979	13.6401	0.14978
		5.17338	0.00232	5.42752	0.01112							1.92	0.0098	13.6521	0.14986
		5.1783	0.00232	5.43088	0.01112							1.922	0.0098	13.6655	0.14992
		5.18322	0.00225	5.4376	0.01115							1.924	0.00985	13.6789	0.15006
		5.18814	0.00222	5.44208	0.01123							1.926	0.00986	13.6909	0.15018
		5.19306	0.00227	5.44656	0.01115							1.928	0.00982	13.7029	0.15029
		5.19798	0.00225	5.45216	0.01119							1.929	0.00987	13.7149	0.15042
		5.20167	0.00217	5.45664	0.01123							1.931	0.00987	13.727	0.15058
		5.20659	0.0022	5.46112	0.01123							1.933	0.00986	13.7403	0.15072
		5.21151	0.0023	5.46672	0.01123							1.934	0.0099	13.7537	0.15084
		5.21643	0.0023	5.4712	0.01135							1.936	0.00989	13.7658	0.15094
		5.22135	0.00225	5.47568	0.01127							1.938	0.00992	13.7778	0.15105
		5.22627	0.0023	5.48128	0.01123							1.939	0.00993	13.7898	0.1512
		5.22996	0.00235	5.48576	0.01135							1.942	0.0099	13.8018	0.15131
		5.23488	0.0023	5.49024	0.01131							1.943	0.00993	13.8139	0.15139
		5.23857	0.00232	5.49584	0.01131							1.945	0.00993	13.8272	0.15155
		5.24349	0.00235	5.50032	0.01135							1.947	0.00993	13.8393	0.15167
		5.24841	0.0023	5.5048	0.01135							1.948	0.00999	13.8513	0.15177
		5.25333	0.00235	5.5104	0.01142							1.95	0.00999	13.8634	0.15188
		5.25825	0.00232	5.51488	0.01135							1.952	0.00999	13.8767	0.15203
		5.26194	0.0023	5.51936	0.01139							1.953	0.01	13.8901	0.15216
		5.26686	0.00227	5.52496	0.01146							1.955	0.01	13.9035	0.15222
		5.27178	0.0023	5.52944	0.01142							1.957	0.01001	13.9155	0.15236
		5.2767	0.00227	5.53392	0.0115							1.958	0.01006	13.9262	0.1525
		5.28162	0.0023	5.53952	0.01154							1.96	0.01	13.9382	0.15258
		5.28531	0.00235	5.544	0.01154							1.962	0.01006	13.9503	0.15272
		5.29023	0.0023	5.54848	0.01146							1.963	0.01006	13.9623	0.15283
		5.29515	0.0023	5.55408	0.01154							1.965	0.01	13.9743	0.15296
		5.29884	0.0023	5.55856	0.01154							1.967	0.01006	13.9864	0.1531
		5.30376	0.00232	5.56304	0.01154							1.969	0.01008	13.9984	0.15318
		5.30868	0.00237	5.56864	0.0115							1.971	0.01008	14.0104	0.15322
		5.3136	0.00235	5.57312	0.0115							1.972	0.01013	14.0225	0.15337
		5.31852	0.00235	5.57648	0.0115							1.974	0.01012	14.0331	0.15351
		5.32221	0.00232	5.58208	0.01162							1.976	0.0101	14.0452	0.15363
		5.32713	0.00235	5.58768	0.0117							1.977	0.01013	14.0586	0.15377
		5.33205	0.0024	5.59104	0.01162							1.979	0.01012	14.0719	0.15387
		5.33697	0.00237	5.59664	0.01158							1.981	0.01016	14.084	0.15396
		5.34189	0.00235	5.60224	0.01173							1.982	0.01016	14.096	0.1541
		5.34681	0.00237	5.6056	0.0117							1.985	0.01012	14.108	0.15423
		5.3505	0.00235	5.61232	0.01162							1.986	0.01017	14.1201	0.15434
		5.35542	0.0024	5.6168	0.01166							1.988	0.01021	14.1334	0.15446
		5.36034	0.0024	5.62128	0.01173							1.99	0.01019	14.1455	0.15457
		5.36403	0.0023	5.62688	0.01177							1.991	0.01021	14.1575	0.15465
		5.36895	0.00232	5.63136	0.01181							1.993	0.01019	14.1695	0.15481
		5.37387	0.00235	5.63584	0.01177							1.995	0.01024	14.1816	0.15495
		5.37879	0.0024	5.64144	0.01177							1.996	0.01027	14.1949	0.15504
		5.38371	0.00242	5.64704	0.01181							1.999	0.01022	14.207	0.15517
		5.3874	0.00237	5.6504	0.01185							2	0.01025	14.2203	0.15531
		5.39232	0.0024	5.65712	0.01181							2.002	0.01027	14.2337	0.15547
		5.39724	0.00245	5.6616	0.01173							2.004	0.01026	14.2457	0.15554
		5.40093	0.0024	5.66608	0.01185							2.005	0.01031	14.2578	0.15564
		5.40585	0.00232	5.67168	0.01193							2.007	0.01027	14.2698	0.15581
		5.41077	0.00237	5.67616	0.01185							2.009	0.0103	14.2832	0.15594
		5.41569	0.00237	5.68064	0.01189							2.01	0.01036	14.2952	0.15605
		5.42061	0.00245	5.68624	0.01197							2.012	0.01033	14.3072	0.15619
		5.4243	0.0024	5.69072	0.01204							2.014	0.01035	14.3193	0.15631
		5.42922	0.00242	5.69632	0.01197							2.015	0.01037	14.3313	0.15636
		5.43414	0.0024	5.70192	0.01197							2.017	0.01034	14.3433	0.15645
		5.43783	0.00247	5.7064	0.012							2.019	0.01037	14.3554	0.15659
		5.44275	0.00242	5.71088	0.01197							2.02	0.01038	14.3674	0.1567
		5.44767	0.00242	5.71648	0.01208							2.022	0.01033	14.3794	0.15683
		5.45259	0.00245	5.71984	0.01204							2.024	0.01038	14.3915	0.15694
		5.45751	0.00242	5.72544	0.012							2.026	0.0104	14.4035	0.15703
		5.46243	0.0024	5.73104	0.01204							2.028	0.01037	14.4155	0.15713
		5.46612	0.00247	5.7344	0.012							2.029	0.01045	14.4262	0.15725
		5.47104	0.00245	5.74	0.01204							2.031	0.01044	14.4383	0.15736
		5.47596	0.00242	5.74448	0.01204							2.033	0.01043	14.4516	0.15749
		5.48088	0.00247	5.74896	0.01208							2.034	0.01045	14.4637	0.15761
		5.48457	0.00249	5.75456	0.01212							2.036	0.01046	14.4757	0.15771
		5.48949	0.0024	5.75904	0.01208							2.038	0.01047	14.4891	0.1578
		5.49318	0.00245	5.76352	0.01216							2.039	0.01051	14.4998	0.15794
		5.4981	0.00249	5.76912	0.0122							2.041	0.01048	14.5131	0.15807
		5.50302	0.00247	5.7736	0.01227							2.043	0.01049	14.5252	0.15816
		5.50917	0.00245	5.77808	0.01216							2.044	0.0105	14.5385	0.15825
		5.51286	0.0024	5.78368	0.01212							2.046	0.01049	14.5506	0.15833
		5.51778	0.00237	5.78704	0.01227							2.048	0.01055	14.5639	0.15849
		5.5227	0.0024	5.79376	0.01224							2.05	0.01055	14.576	0.15865
		5.52639	0.0024	5.79824	0.01227							2.052	0.01052	14.588	0.15876
		5.53131	0.00252	5.8016	0.01231							2.053	0.01058	14.6	0.15888
		5.53623	0.00252	5.80832	0.01231							2.055	0.01054	14.6134	0.15899
		5.54115	0.00249	5.8128	0.01227							2.057	0.01056	14.6254	0.1591
		5.54607	0.00245	5.81728	0.01224							2.058	0.01061	14.6375	0.15915
		5.54976	0.00249	5.82288	0.01227							2.061	0.01057	14.6495	0.1593
		5.55468	0.00252	5.82736	0.01231							2.062	0.01061	14.6629	0.15943
		5.5596	0.00249	5.83184	0.01227							2.064	0.01063	14.6749	0.15956
		5.56452	0.00249	5.83744	0.01235							2.066	0.01063	14.6883	0.15965
		5.56944	0.00245	5.8408	0.01235							2.067	0.01064	14.7003	0.15976
		5.57436	0.00252	5.84752	0.01235							2.069	0.01064	14.7124	0.15987
		5.57805	0.00257	5.852	0.01235							2.071	0.01061	14.7244	0.16004
		5.58297	0.00255	5.85648	0.01239							2.072	0.01068	14.7364	0.16017
		5.58789	0.00252	5.86208	0.01243							2.074	0.01067	14.7485	0.16025
		5.59281	0.00255	5.86656	0.01239							2.076	0.01068	14.7605	0.16032
		5.59773	0.00255	5.87104	0.01247							2.077	0.01071	14.7725	0.16042
		5.60265	0.00252	5.87664	0.01243							2.079	0.01065	14.7845	0.16056
		5.60634	0.00249	5.88112	0.01254							2.081	0.01072	14.7966	0.16068
		5.61126	0.00247	5.8856	0.01254							2.083	0.01074	14.8073	0.16076
		5.61618	0.00252	5.8912	0.0125							2.085	0.0107	14.8193	0.16084
		5.6211	0.00247	5.89456	0.01254							2.086	0.01075	14.8313	0.161
		5.62479	0.00257	5.90016	0.0125							2.088	0.01075	14.8434	0.16109
		5.62971	0.00255	5.90576	0.01254							2.09	0.01076	14.8567	0.1612
		5.63463	0.00252	5.90912	0.01258							2.091	0.01078	14.8688	0.16133
		5.63832	0.00255	5.9136	0.01266							2.093	0.01074	14.8821	0.16144
		5.64324	0.00249	5.9192	0.01266							2.095	0.0108	14.8942	0.16156
		5.64816	0.00255	5.92368	0.01254							2.096	0.01082	14.9062	0.16167
		5.65308	0.00259	5.92816	0.01258							2.098	0.01081	14.9196	0.16181
		5.658	0.00257	5.93488	0.01266							2.1	0.01082	14.9316	0.16195
		5.66169	0.00262	5.93824	0.0127							2.102	0.01081	14.9436	0.16202
		5.66661	0.00259	5.94384	0.01266							2.104	0.0108	14.9557	0.16214
		5.67153	0.00252	5.94944	0.01274							2.105	0.01085	14.969	0.16225
		5.67645	0.00255	5.9528	0.01266							2.107	0.01085	14.9811	0.16242
		5.68137	0.00252	5.9584	0.01262							2.109	0.01089	14.9931	0.16253
		5.68506	0.00255	5.964	0.01274							2.11	0.0109	15.0065	0.1626
		5.68998	0.00252	5.96736	0.01282							2.112	0.01087	15.0185	0.16274
		5.69367	0.00255	5.97184	0.01277							2.114	0.01093	15.0305	0.16289
		5.69859	0.00255	5.97744	0.01285							2.116	0.01093	15.0439	0.163
		5.70351	0.00257	5.98192	0.01289							2.117	0.0109	15.056	0.16311
		5.70843	0.00262	5.9864	0.01282							2.119	0.01095	15.0693	0.16324
		5.71335	0.00259	5.99312	0.01274							2.121	0.01092	15.0814	0.16335
		5.71704	0.00262	5.99648	0.01282							2.122	0.01095	15.0934	0.1635
		5.72196	0.00262	6.00096	0.01289							2.124	0.01097	15.1054	0.16363
		5.72688	0.00257	6.00656	0.01285							2.126	0.01093	15.1161	0.16371
		5.7318	0.00255	6.01104	0.01289							2.128	0.01101	15.1295	0.16383
		5.73672	0.00257	6.01664	0.01293							2.129	0.01101	15.1415	0.16394
		5.74164	0.00259	6.02224	0.01289							2.131	0.01101	15.1536	0.16404
		5.74533	0.00269	6.02672	0.01301							2.132	0.01103	15.1656	0.16422
		5.75025	0.00269	6.03232	0.01301							2.135	0.011	15.1763	0.16429
		5.75517	0.00262	6.0368	0.01301							2.136	0.01102	15.1883	0.16438
		5.75886	0.00257	6.04128	0.01289							2.138	0.01107	15.2004	0.16449
		5.76378	0.00259	6.04688	0.01297							2.14	0.01104	15.2124	0.16459
		5.7687	0.00262	6.05136	0.01301							2.141	0.01105	15.2244	0.1647
		5.77362	0.00264	6.05584	0.01301							2.143	0.01108	15.2378	0.16482
		5.77854	0.00262	6.06144	0.01301							2.145	0.01107	15.2498	0.16493
		5.78346	0.00269	6.06592	0.01309							2.146	0.01108	15.2619	0.16506
		5.78715	0.00267	6.0704	0.01309							2.149	0.01107	15.2739	0.16518
		5.79207	0.00264	6.076	0.0132							2.15	0.01109	15.2859	0.16531
		5.79576	0.00264	6.08048	0.01324							2.152	0.01113	15.2993	0.16542
		5.80068	0.00264	6.08608	0.01324							2.154	0.01109	15.3113	0.16554
		5.8056	0.00267	6.09056	0.0132							2.155	0.01113	15.3247	0.16568
		5.81052	0.00267	6.09504	0.01324							2.157	0.01116	15.3367	0.16578
		5.81544	0.00267	6.10064	0.01332							2.159	0.01113	15.3488	0.16586
		5.82036	0.00267	6.10624	0.01328							2.16	0.01117	15.3608	0.16598
		5.82405	0.00269	6.1096	0.0132							2.162	0.01119	15.3742	0.16614
		5.82897	0.00274	6.11632	0.01312							2.164	0.01116	15.3875	0.16626
		5.83389	0.00269	6.11968	0.01328							2.165	0.0112	15.3996	0.16633
		5.83881	0.00269	6.12416	0.01335							2.167	0.0112	15.4116	0.16639
		5.8425	0.00272	6.13088	0.01332							2.169	0.01122	15.4236	0.16656
		5.84742	0.00267	6.13424	0.01332							2.171	0.01124	15.4357	0.16665
		5.85234	0.00272	6.13984	0.01335							2.173	0.01123	15.4477	0.16678
		5.85603	0.00272	6.14544	0.01343							2.174	0.01126	15.4611	0.16694
		5.86095	0.00269	6.1488	0.01343							2.176	0.01123	15.4744	0.16705
		5.86587	0.00272	6.1544	0.01339							2.178	0.01124	15.4865	0.16717
		5.87079	0.00269	6.16	0.01339							2.179	0.01128	15.4985	0.16733
		5.87571	0.00267	6.16336	0.01355							2.181	0.01126	15.5092	0.16742
		5.8794	0.00272	6.16896	0.01339							2.183	0.01126	15.5226	0.16747
		5.88432	0.00274	6.17344	0.01335							2.184	0.01131	15.5346	0.16761
		5.88924	0.00274	6.17792	0.01332							2.186	0.01131	15.5466	0.16774
		5.89416	0.00269	6.18352	0.01359							2.188	0.0113	15.5587	0.16786
		5.89908	0.00269	6.188	0.01355							2.189	0.01134	15.5707	0.16785
		5.904	0.00274	6.19248	0.01351							2.191	0.01133	15.5814	0.16794
		5.90769	0.00274	6.19808	0.01347							2.193	0.01138	15.5934	0.16813
		5.91261	0.00277	6.20256	0.01339							2.195	0.01139	15.6055	0.16825
		5.91753	0.00272	6.20704	0.01343							2.197	0.01136	15.6175	0.16833
		5.92245	0.00272	6.21264	0.01343							2.198	0.01138	15.6295	0.16841
		5.92614	0.00272	6.21712	0.01355							2.2	0.01139	15.6429	0.1686
		5.93106	0.00272	6.2216	0.01362							2.202	0.01139	15.6549	0.16868
		5.93598	0.00272	6.2272	0.01359							2.203	0.01144	15.6683	0.16883
		5.9409	0.00274	6.23168	0.01366							2.205	0.01139	15.679	0.16894
		5.94582	0.00274	6.23616	0.01359							2.207	0.01139	15.6924	0.16902
		5.95074	0.00272	6.24176	0.01366							2.208	0.01144	15.7044	0.16916
		5.95566	0.00277	6.24512	0.01366							2.21	0.01142	15.7178	0.16933
		5.95935	0.00274	6.25072	0.01366							2.212	0.01147	15.7298	0.16944
		5.96427	0.00277	6.25632	0.01362							2.214	0.01147	15.7418	0.16954
		5.96919	0.00274	6.25968	0.01362							2.216	0.01144	15.7539	0.16963
		5.97411	0.00279	6.2664	0.01362							2.217	0.0115	15.7659	0.16977
		5.97903	0.00277	6.27088	0.01374							2.219	0.0115	15.7793	0.1699
		5.98272	0.00274	6.27536	0.01374							2.221	0.01147	15.7913	0.16996
		5.98764	0.00277	6.28096	0.01378							2.222	0.01152	15.8033	0.17009
		5.99256	0.00274	6.28544	0.01378							2.224	0.01152	15.8167	0.17023
		5.99748	0.00277	6.28992	0.01374							2.226	0.01153	15.8287	0.17032
		6.0024	0.00277	6.29552	0.01382							2.227	0.01157	15.8408	0.17045
		6.00609	0.00277	6.3	0.01382							2.23	0.01154	15.8542	0.17054
		6.01101	0.00277	6.30336	0.01382							2.231	0.01158	15.8675	0.17067
		6.0147	0.00274	6.30896	0.01386							2.233	0.01156	15.8796	0.17078
		6.01962	0.00282	6.31456	0.01386							2.235	0.01158	15.8916	0.17089
		6.02454	0.00282	6.31792	0.01382							2.236	0.01164	15.9036	0.17101
		6.02946	0.00282	6.32464	0.01397							2.238	0.0116	15.9156	0.17114
		6.03438	0.00282	6.32912	0.01397							2.24	0.01162	15.9277	0.17128
		6.03807	0.00279	6.33248	0.01389							2.241	0.01164	15.9397	0.17132
		6.04299	0.00274	6.3392	0.01397							2.243	0.01161	15.9518	0.17142
		6.04791	0.00279	6.34368	0.01401							2.245	0.01165	15.9638	0.17154
		6.05283	0.00279	6.34704	0.01397							2.246	0.01164	15.9758	0.17164
		6.05775	0.00287	6.35376	0.01397							2.248	0.01164	15.9878	0.17175
		6.06144	0.00287	6.35824	0.01409							2.25	0.0117	15.9985	0.17186
		6.06636	0.00284	6.3616	0.01405							2.252	0.01169	16.0106	0.172
		6.07005	0.00289	6.36832	0.01397							2.254	0.01168	16.0226	0.17211
		6.07497	0.00287	6.3728	0.01397							2.255	0.01171	16.036	0.1722
		6.07989	0.00282	6.37616	0.01413							2.257	0.01168	16.0494	0.17233
		6.08481	0.00287	6.38288	0.01409							2.259	0.01171	16.0614	0.17244
		6.08973	0.00289	6.38736	0.01413							2.26	0.01172	16.0734	0.17247
		6.09465	0.00284	6.39184	0.01417							2.262	0.01171	16.0841	0.17264
		6.09834	0.00287	6.39744	0.01413							2.264	0.01177	16.0975	0.1728
		6.10326	0.00287	6.40192	0.01417							2.266	0.01176	16.1095	0.17291
		6.10818	0.00289	6.4064	0.01417							2.267	0.01177	16.1229	0.17298
		6.1131	0.00291	6.412	0.01413							2.269	0.01177	16.1349	0.17314
		6.11802	0.00294	6.41648	0.01424							2.271	0.01175	16.147	0.17325
		6.12294	0.00294	6.42096	0.0142							2.273	0.01177	16.159	0.17338
		6.12663	0.00287	6.42656	0.0142							2.274	0.01181	16.1724	0.17349
		6.13155	0.00287	6.43104	0.01424							2.276	0.01179	16.1844	0.17358
		6.13647	0.00291	6.43664	0.01428							2.278	0.01183	16.1978	0.17375
		6.14139	0.00297	6.44224	0.01424							2.279	0.01183	16.2098	0.17386
		6.14508	0.00294	6.4456	0.01428							2.281	0.01181	16.2218	0.17391
		6.15	0.00294	6.45232	0.01428							2.283	0.01187	16.2352	0.17405
		6.15492	0.00294	6.4568	0.01432							2.285	0.01185	16.2472	0.17422
		6.15984	0.00291	6.46016	0.01436							2.287	0.01186	16.2593	0.17432
		6.16353	0.00291	6.46688	0.01436							2.288	0.01189	16.2713	0.17441
		6.16722	0.00299	6.47024	0.0144							2.29	0.01187	16.2833	0.17451
		6.17214	0.00294	6.47584	0.0144							2.292	0.01191	16.2954	0.1746
		6.17706	0.00299	6.48144	0.01444							2.293	0.01194	16.3074	0.17474
		6.18198	0.00299	6.4848	0.01444							2.295	0.01191	16.3208	0.1749
		6.1869	0.00294	6.49152	0.01444							2.297	0.01196	16.3315	0.17498
		6.19182	0.00291	6.496	0.01444							2.298	0.01196	16.3448	0.17504
		6.19551	0.00294	6.49936	0.01451							2.3	0.01192	16.3569	0.17516
		6.20043	0.00294	6.50608	0.01451							2.302	0.01196	16.3689	0.17529
		6.20535	0.00297	6.51056	0.01451							2.303	0.01199	16.3809	0.17545
		6.21027	0.00294	6.51504	0.01459							2.305	0.01197	16.3916	0.17545
		6.21519	0.00299	6.52064	0.01463							2.307	0.012	16.4036	0.17554
		6.22011	0.00304	6.52512	0.01463							2.308	0.01201	16.4157	0.1757
		6.2238	0.00306	6.5296	0.01451							2.311	0.012	16.4277	0.17579
		6.22872	0.00301	6.5352	0.01459							2.312	0.01206	16.4411	0.17584
		6.23241	0.00301	6.53856	0.01467							2.314	0.01205	16.4531	0.17596
		6.23733	0.00299	6.54416	0.01455							2.316	0.012	16.4652	0.17612
		6.24225	0.00297	6.54976	0.01463							2.317	0.01206	16.4772	0.17624
		6.24717	0.00299	6.55312	0.01474							2.319	0.01205	16.4892	0.17637
		6.25209	0.00299	6.55872	0.01478							2.321	0.01204	16.5026	0.1765
		6.25701	0.00301	6.56432	0.01482							2.322	0.01208	16.516	0.17664
		6.2607	0.00301	6.56768	0.01474							2.324	0.01207	16.528	0.1767
		6.26562	0.00304	6.57328	0.01471							2.326	0.01208	16.5414	0.17681
		6.27054	0.00304	6.57888	0.01471							2.327	0.01211	16.5534	0.17698
		6.27546	0.00299	6.58224	0.01478							2.329	0.01208	16.5654	0.17704
		6.28038	0.00301	6.58784	0.01471							2.331	0.0121	16.5775	0.17717
		6.2853	0.00304	6.59232	0.01482							2.333	0.01215	16.5895	0.17731
		6.28899	0.00311	6.5968	0.01478							2.335	0.01212	16.6029	0.17744
		6.29391	0.00306	6.6024	0.01482							2.336	0.01218	16.6149	0.17751
		6.29883	0.00304	6.60688	0.01486							2.338	0.01218	16.6269	0.17762
		6.30375	0.00304	6.61136	0.0149							2.34	0.01214	16.6403	0.17778
		6.30867	0.00309	6.61696	0.01486							2.341	0.01219	16.6523	0.17789
		6.31359	0.00311	6.62144	0.01486							2.343	0.01218	16.6657	0.17798
		6.31728	0.00311	6.62592	0.01497							2.345	0.0122	16.6777	0.17806
		6.3222	0.00316	6.63152	0.01497							2.346	0.01223	16.6898	0.1782
		6.32712	0.00309	6.636	0.01497							2.349	0.01219	16.7018	0.17836
		6.33204	0.00314	6.64048	0.01497							2.35	0.01223	16.7138	0.17844
		6.33573	0.00306	6.6472	0.01497							2.352	0.01223	16.7259	0.17852
		6.34065	0.00304	6.65056	0.01497							2.354	0.01223	16.7379	0.17866
		6.34557	0.00304	6.65504	0.01502							2.355	0.01228	16.7486	0.17874
		6.34926	0.00304	6.66064	0.01497							2.357	0.01226	16.7606	0.17878
		6.35541	0.00306	6.66512	0.01502							2.359	0.01231	16.7727	0.17894
		6.36033	0.00309	6.67072	0.01502							2.36	0.01232	16.7847	0.1791
		6.36402	0.00311	6.67632	0.01505							2.362	0.01228	16.7967	0.17919
		6.36894	0.00319	6.67968	0.01509							2.364	0.01233	16.8088	0.17927
		6.37386	0.00319	6.68528	0.01509							2.365	0.01234	16.8208	0.17933
		6.37755	0.00319	6.68976	0.01513							2.367	0.01232	16.8328	0.1795
		6.38247	0.00314	6.69424	0.01513							2.369	0.01236	16.8462	0.17963
		6.38739	0.00314	6.69984	0.01525							2.371	0.01234	16.8596	0.17971
		6.39231	0.00311	6.70432	0.01529							2.373	0.01234	16.8716	0.17985
		6.39723	0.00309	6.70768	0.01529							2.374	0.01237	16.8836	0.17996
		6.40092	0.00311	6.7144	0.01521							2.376	0.01234	16.8957	0.18007
		6.40584	0.00311	6.71888	0.01529							2.378	0.01238	16.909	0.18016
		6.41076	0.00309	6.72224	0.01521							2.379	0.01239	16.9211	0.18029
		6.41568	0.00314	6.72784	0.01529							2.381	0.0124	16.9331	0.18043
		6.41937	0.00319	6.73344	0.01536							2.383	0.01245	16.9451	0.18052
		6.42429	0.00316	6.73792	0.01532							2.384	0.01241	16.9585	0.18065
		6.42921	0.00319	6.74352	0.01536							2.386	0.01241	16.9705	0.18077
		6.4329	0.00314	6.748	0.01536							2.388	0.01246	16.9826	0.18088
		6.43905	0.00321	6.75248	0.01536							2.39	0.01246	16.9959	0.18101
		6.44274	0.00316	6.75808	0.01536							2.392	0.01248	17.008	0.18113
		6.44766	0.00314	6.76256	0.0154							2.393	0.01248	17.02	0.18126
		6.45258	0.00319	6.76592	0.01544							2.395	0.01245	17.0334	0.18142
		6.45627	0.00326	6.77264	0.01544							2.397	0.01252	17.0454	0.18146
		6.46119	0.00319	6.77712	0.0154							2.398	0.01253	17.0588	0.18157
		6.46611	0.00321	6.7816	0.01548							2.4	0.01252	17.0708	0.18174
		6.47103	0.00326	6.7872	0.01552							2.402	0.01253	17.0815	0.18185
		6.47595	0.00329	6.79168	0.01548							2.404	0.01251	17.0936	0.18193
		6.47964	0.00329	6.79616	0.01552							2.406	0.01255	17.1056	0.18204
		6.48456	0.00319	6.80176	0.01555							2.407	0.01258	17.119	0.18217
		6.48825	0.00316	6.80624	0.01552							2.409	0.01254	17.131	0.18226
		6.49317	0.00326	6.81072	0.01548							2.411	0.01258	17.1417	0.1824
		6.49809	0.00324	6.81632	0.01555							2.412	0.01261	17.1537	0.18248
		6.50301	0.00319	6.8208	0.01559							2.414	0.01259	17.1657	0.18258
		6.50793	0.00326	6.8264	0.01567							2.416	0.01264	17.1778	0.18267
		6.51285	0.00331	6.832	0.01563							2.417	0.01261	17.1898	0.18284
		6.51777	0.00326	6.83648	0.01571							2.419	0.0126	17.2018	0.18297
		6.52146	0.00326	6.84208	0.01555							2.421	0.01267	17.2139	0.18303
		6.52638	0.00324	6.84544	0.01563							2.423	0.01265	17.2273	0.18316
		6.5313	0.00326	6.85216	0.01571							2.424	0.01264	17.2393	0.18328
		6.53622	0.00331	6.85664	0.01559							2.426	0.01268	17.2513	0.18339
		6.53991	0.00329	6.86112	0.01559							2.428	0.01267	17.2633	0.1835
		6.54483	0.00331	6.86672	0.01579							2.43	0.01271	17.2754	0.18361
		6.54975	0.00326	6.8712	0.01582							2.431	0.01272	17.2888	0.18372
		6.55344	0.00326	6.87568	0.01579							2.433	0.01269	17.3008	0.18381
		6.55836	0.00324	6.88128	0.01571							2.435	0.01272	17.3142	0.18395
		6.56328	0.00326	6.88576	0.01579							2.436	0.01275	17.3262	0.18405
		6.5682	0.00331	6.88912	0.01586							2.438	0.01273	17.3382	0.18411
		6.57312	0.00329	6.89584	0.01582							2.44	0.01277	17.3516	0.18427
		6.57804	0.00329	6.90032	0.01598							2.441	0.01275	17.3636	0.18446
		6.58173	0.00324	6.9048	0.01594							2.443	0.01272	17.3757	0.18455
		6.58665	0.00329	6.9104	0.01598							2.445	0.01278	17.3877	0.18461
		6.59157	0.00336	6.91488	0.01598							2.447	0.01278	17.3997	0.18474
		6.59649	0.00336	6.91936	0.0159							2.448	0.01277	17.4131	0.18486
		6.60141	0.00329	6.92496	0.0159							2.45	0.01281	17.4251	0.18505
		6.6051	0.00329	6.92944	0.01594							2.452	0.0128	17.4385	0.18515
		6.61002	0.00333	6.93392	0.01594							2.454	0.01284	17.4519	0.18524
		6.61371	0.00336	6.93952	0.01594							2.455	0.01287	17.4626	0.18536
		6.61863	0.00338	6.944	0.01602							2.457	0.01284	17.4746	0.18551
		6.62355	0.00338	6.94848	0.01609							2.459	0.01287	17.4866	0.1856
		6.62847	0.00336	6.95408	0.01606							2.46	0.01286	17.4987	0.18566
		6.63339	0.00333	6.95744	0.01606							2.462	0.01285	17.512	0.18579
		6.63708	0.00336	6.96304	0.01606							2.464	0.01291	17.5241	0.18591
		6.642	0.00336	6.96864	0.01606							2.466	0.01288	17.5361	0.18602
		6.64692	0.00341	6.972	0.01614							2.467	0.0129	17.5468	0.18613
		6.65184	0.00338	6.9776	0.01625							2.469	0.01293	17.5588	0.18623
		6.65553	0.00338	6.9832	0.01633							2.471	0.01291	17.5709	0.18632
		6.66045	0.00333	6.98656	0.01621							2.472	0.01295	17.5829	0.1864
		6.6666	0.00333	6.99216	0.01625							2.474	0.01297	17.5949	0.18656
		6.67029	0.00338	6.99776	0.01621							2.476	0.01295	17.607	0.18665
		6.67521	0.00341	7.00112	0.01621							2.477	0.01297	17.6203	0.18678
		6.68013	0.00341	7.00784	0.0164							2.479	0.01297	17.6324	0.18685
		6.68505	0.00333	7.01232	0.01633							2.481	0.01296	17.6444	0.18698
		6.68997	0.00346	7.01568	0.01633							2.483	0.01299	17.6564	0.18715
		6.69489	0.00346	7.0224	0.01625							2.485	0.01297	17.6685	0.18718
		6.69858	0.00341	7.02688	0.01637							2.486	0.01302	17.6818	0.18732
		6.7035	0.00343	7.03024	0.01644							2.488	0.01304	17.6952	0.1875
		6.70842	0.00346	7.03696	0.01633							2.49	0.01299	17.7072	0.18757
		6.71211	0.00348	7.04144	0.0164							2.491	0.01307	17.7193	0.18761
		6.71703	0.00346	7.0448	0.01644							2.493	0.01305	17.7313	0.18775
		6.72195	0.00343	7.05152	0.01644							2.495	0.01304	17.7433	0.1879
		6.72687	0.00348	7.056	0.01648							2.496	0.0131	17.7554	0.18803
		6.73179	0.00348	7.05936	0.01644							2.499	0.01309	17.7687	0.18812
		6.73671	0.00348	7.06608	0.01652							2.5	0.01309	17.7808	0.18823
		6.7404	0.00348	7.07056	0.01656							2.502	0.01312	17.7928	0.18837
		6.74532	0.00346	7.07392	0.01644							2.504	0.0131	17.8062	0.18845
		6.75024	0.00348	7.08064	0.01644							2.505	0.01312	17.8182	0.18856
		6.75516	0.00356	7.08512	0.01652							2.507	0.01314	17.8316	0.1887
		6.76008	0.00356	7.08848	0.0166							2.509	0.01309	17.8449	0.18891
		6.765	0.00348	7.0952	0.0166							2.51	0.01316	17.857	0.18895
		6.76869	0.00343	7.09968	0.01664							2.512	0.01315	17.869	0.18902
		6.77361	0.00348	7.10416	0.01675							2.514	0.01316	17.8797	0.18919
		6.7773	0.00348	7.10976	0.01671							2.516	0.01321	17.8917	0.18933
		6.78222	0.00353	7.11424	0.01671							2.518	0.0132	17.9038	0.18939
		6.78714	0.00351	7.1176	0.01675							2.519	0.0132	17.9158	0.18947
		6.79083	0.00351	7.12432	0.01671							2.521	0.01321	17.9292	0.18958
		6.79575	0.00353	7.1288	0.01675							2.523	0.01321	17.9412	0.18971
		6.80067	0.00353	7.13216	0.01675							2.524	0.01324	17.9532	0.18985
		6.80559	0.00353	7.13776	0.01667							2.526	0.01326	17.9639	0.18991
		6.81051	0.00348	7.14336	0.01679							2.528	0.01324	17.976	0.18994
		6.81543	0.00353	7.14672	0.01691							2.529	0.01329	17.988	0.19007
		6.81912	0.00356	7.15232	0.01679							2.531	0.01329	18	0.19029
		6.82404	0.00353	7.15792	0.01679							2.533	0.01327	18.0134	0.19041
		6.82773	0.00353	7.16128	0.01671							2.534	0.0133	18.0254	0.19043
		6.83265	0.00356	7.168	0.01683							2.536	0.01329	18.0375	0.1905
		6.83757	0.00361	7.17248	0.01691							2.538	0.01329	18.0495	0.19069
		6.84249	0.00361	7.17584	0.01694							2.54	0.01335	18.0615	0.19085
		6.84741	0.00356	7.18256	0.01694							2.542	0.01332	18.0749	0.19091
		6.85233	0.00356	7.18704	0.01691							2.543	0.01335	18.0869	0.19097
		6.85602	0.00358	7.19152	0.01687							2.545	0.01335	18.1003	0.19112
		6.86094	0.00358	7.19712	0.01694							2.547	0.01334	18.1123	0.19127
		6.86463	0.00356	7.2016	0.01691							2.548	0.0134	18.1244	0.19144
		6.87078	0.00356	7.20608	0.01694							2.55	0.01338	18.1364	0.19155
		6.8757	0.00356	7.21168	0.01702							2.552	0.01339	18.1484	0.19159
		6.87939	0.00356	7.21616	0.01706							2.554	0.01342	18.1618	0.19174
		6.88431	0.00361	7.22064	0.01718							2.556	0.01338	18.1752	0.19192
		6.88923	0.00356	7.22624	0.01714							2.557	0.01342	18.1872	0.19201
		6.89292	0.00361	7.23072	0.0171							2.559	0.01345	18.1992	0.19207
		6.89784	0.00373	7.23632	0.0171							2.561	0.01343	18.2113	0.19215
		6.90276	0.00368	7.24192	0.0171							2.562	0.01347	18.2247	0.19237
		6.90768	0.00371	7.24528	0.01721							2.564	0.01345	18.2367	0.19253
		6.9126	0.00363	7.252	0.01721							2.566	0.01344	18.2487	0.19262
		6.91752	0.00363	7.25648	0.01721							2.567	0.01349	18.2608	0.19264
		6.92121	0.00366	7.26096	0.01721							2.57	0.01347	18.2728	0.19276
		6.92613	0.00368	7.26656	0.01721							2.571	0.01348	18.2848	0.19297
		6.92982	0.00368	7.27104	0.01721							2.573	0.01353	18.2968	0.19306
		6.93474	0.00363	7.27552	0.01721							2.575	0.01353	18.3089	0.19309
		6.93966	0.00358	7.28112	0.01729							2.576	0.01356	18.3209	0.1932
		6.94458	0.00363	7.28448	0.01729							2.578	0.01353	18.3329	0.19339
		6.9495	0.00373	7.29008	0.01721							2.58	0.01352	18.3463	0.19347
		6.95442	0.00371	7.29568	0.01729							2.581	0.01358	18.357	0.19351
		6.95811	0.00373	7.29904	0.01744							2.583	0.0136	18.369	0.19361
		6.9618	0.00368	7.30576	0.01741							2.585	0.0136	18.3811	0.19375
		6.96672	0.00373	7.31024	0.01741							2.586	0.01361	18.3931	0.19386
		6.97164	0.00368	7.3136	0.01733							2.588	0.01361	18.4051	0.19392
		6.97656	0.00366	7.32032	0.01741							2.59	0.01361	18.4185	0.19403
		6.98148	0.00368	7.3248	0.01749							2.591	0.01366	18.4306	0.19417
		6.9864	0.00371	7.32816	0.01744							2.593	0.01364	18.4426	0.19428
		6.99132	0.00366	7.33488	0.01752							2.595	0.01366	18.4546	0.19438
		6.99501	0.00366	7.33936	0.01752							2.596	0.01367	18.4666	0.19453
		6.99993	0.00366	7.34384	0.01741							2.598	0.01363	18.48	0.19466
		7.00485	0.00368	7.34944	0.01749							2.6	0.01368	18.4934	0.19477
		7.00854	0.00368	7.3528	0.01756							2.602	0.0137	18.5054	0.19485
		7.01346	0.00376	7.3584	0.01764							2.604	0.01364	18.5175	0.19494
		7.01838	0.00371	7.364	0.01764							2.605	0.01368	18.5308	0.19513
		7.0233	0.00373	7.36736	0.01764							2.607	0.01373	18.5429	0.1953
		7.02822	0.00376	7.37296	0.0176							2.609	0.01373	18.5549	0.19532
		7.03314	0.00376	7.37744	0.01768							2.61	0.01375	18.5669	0.19543
		7.03806	0.00371	7.38192	0.01768							2.612	0.01374	18.5789	0.19552
		7.04175	0.0038	7.38752	0.01764							2.614	0.01374	18.5923	0.19558
		7.04667	0.00378	7.392	0.01772							2.615	0.01378	18.6044	0.19572
		7.05159	0.00378	7.39648	0.01768							2.617	0.01372	18.6164	0.19585
		7.05651	0.00378	7.40208	0.01768							2.619	0.01378	18.6298	0.19599
		7.06143	0.00376	7.40768	0.01779							2.621	0.01383	18.6418	0.19608
		7.06635	0.00378	7.41104	0.01779							2.623	0.01377	18.6538	0.19615
		7.07127	0.0038	7.41664	0.01779							2.624	0.01379	18.6672	0.19629
		7.07496	0.00376	7.42224	0.01776							2.626	0.01383	18.6792	0.19644
		7.07988	0.00378	7.4256	0.01787							2.628	0.01383	18.6913	0.19654
		7.0848	0.00376	7.4312	0.01787							2.63	0.01385	18.702	0.19662
		7.08972	0.00383	7.4368	0.01783							2.631	0.01386	18.714	0.19676
		7.09464	0.00385	7.44016	0.01787							2.633	0.01383	18.726	0.19684
		7.09833	0.00388	7.44576	0.01791							2.635	0.01389	18.7381	0.19687
		7.10325	0.00385	7.45136	0.01791							2.637	0.0139	18.7501	0.19702
		7.10694	0.00388	7.45472	0.01799							2.638	0.01387	18.7621	0.19718
		7.11186	0.00385	7.46032	0.01802							2.64	0.01391	18.7741	0.19724
		7.11678	0.0038	7.46592	0.01799							2.642	0.0139	18.7848	0.19732
		7.1217	0.0038	7.46928	0.01799							2.644	0.01393	18.7982	0.19746
		7.12662	0.00378	7.47488	0.01795							2.645	0.01395	18.8102	0.19757
		7.13031	0.00385	7.48048	0.01802							2.647	0.01392	18.8236	0.19763
		7.13523	0.00388	7.48384	0.01799							2.649	0.01393	18.8357	0.19779
		7.14015	0.0038	7.48944	0.01799							2.65	0.01398	18.8477	0.19795
		7.14507	0.00385	7.49504	0.01806							2.652	0.01395	18.8611	0.198
		7.14999	0.00395	7.4984	0.01818							2.654	0.01399	18.8731	0.19811
		7.15491	0.00398	7.504	0.01822							2.655	0.014	18.8865	0.19828
		7.1586	0.00395	7.5096	0.01818							2.657	0.01398	18.8985	0.19836
		7.16352	0.0039	7.51296	0.01822							2.659	0.01401	18.9105	0.19845
		7.16721	0.00388	7.51856	0.01814							2.66	0.01404	18.9226	0.19862
		7.17213	0.00388	7.52416	0.01826							2.662	0.014	18.9359	0.19873
		7.17705	0.0039	7.52752	0.01829							2.664	0.01403	18.948	0.19879
		7.18197	0.00395	7.532	0.01818							2.665	0.01405	18.96	0.1989
		7.18689	0.00393	7.5376	0.01826							2.668	0.01405	18.972	0.19906
		7.19181	0.0039	7.54208	0.01829							2.669	0.01408	18.9854	0.19916
		7.1955	0.00393	7.54656	0.01837							2.671	0.01411	18.9974	0.19926
		7.20042	0.00395	7.55216	0.01833							2.673	0.01409	19.0108	0.19939
		7.20534	0.004	7.55664	0.01837							2.674	0.01411	19.0228	0.19955
		7.21026	0.00398	7.56112	0.01833							2.676	0.01411	19.0349	0.19969
		7.21518	0.00393	7.56784	0.01841							2.678	0.01409	19.0469	0.19975
		7.21887	0.00398	7.57232	0.01837							2.679	0.01417	19.0589	0.19984
		7.22379	0.00398	7.5768	0.01841							2.681	0.01414	19.071	0.19997
		7.22871	0.00405	7.5824	0.01853							2.683	0.01412	19.083	0.20011
		7.23363	0.004	7.58688	0.01853							2.685	0.01417	19.095	0.20017
		7.23732	0.00398	7.59136	0.01841							2.687	0.01418	19.1071	0.20025
		7.24224	0.00393	7.59696	0.01841							2.689	0.01418	19.1191	0.20038
		7.24593	0.00393	7.60144	0.01845							2.69	0.0142	19.1311	0.2005
		7.25208	0.00398	7.60592	0.01853							2.692	0.01418	19.1432	0.20064
		7.25577	0.00395	7.61152	0.01857							2.694	0.01421	19.1552	0.20067
		7.26069	0.00398	7.616	0.01868							2.695	0.01425	19.1672	0.20082
		7.26561	0.00398	7.6216	0.01868							2.697	0.0142	19.1793	0.20097
		7.2693	0.00403	7.6272	0.01864							2.699	0.01425	19.1913	0.20104
		7.27422	0.00405	7.63056	0.01868							2.7	0.01425	19.2047	0.20118
		7.27914	0.00403	7.63616	0.01868							2.702	0.01424	19.2167	0.2013
		7.28406	0.00398	7.64176	0.01872							2.704	0.01428	19.2287	0.2014
		7.28898	0.00393	7.64512	0.01876							2.705	0.01427	19.2408	0.20152
		7.2939	0.004	7.65184	0.01872							2.707	0.01424	19.2528	0.20157
		7.29759	0.00403	7.65632	0.01876							2.709	0.0143	19.2662	0.20171
		7.30251	0.004	7.65968	0.01868							2.711	0.0143	19.2782	0.20182
		7.3062	0.004	7.6664	0.01868							2.713	0.01429	19.2902	0.20191
		7.31112	0.00403	7.67088	0.0188							2.714	0.01437	19.3036	0.20204
		7.31604	0.00408	7.67424	0.01876							2.716	0.01432	19.3156	0.20223
		7.32096	0.00408	7.68096	0.01884							2.718	0.01434	19.329	0.20232
		7.32588	0.00408	7.68544	0.01887							2.719	0.01439	19.341	0.20235
		7.3308	0.00405	7.68992	0.01891							2.721	0.01438	19.3531	0.20251
		7.33449	0.0041	7.69552	0.01891							2.723	0.01438	19.3651	0.2027
		7.33941	0.00408	7.7	0.01895							2.724	0.01441	19.3771	0.20277
		7.34433	0.00405	7.70448	0.01895							2.726	0.0144	19.3905	0.20285
		7.34925	0.00405	7.71008	0.01895							2.728	0.01441	19.4025	0.20299
		7.35417	0.0041	7.71344	0.01891							2.729	0.01442	19.4159	0.2031
		7.35786	0.00408	7.71904	0.01899							2.731	0.01442	19.4279	0.2032
		7.36278	0.00415	7.72464	0.01899							2.733	0.01444	19.44	0.20329
		7.36647	0.00418	7.728	0.01907							2.734	0.01444	19.452	0.20343
		7.37139	0.00415	7.7336	0.01903							2.736	0.01443	19.4641	0.20356
		7.37631	0.0041	7.7392	0.01914							2.738	0.01448	19.4761	0.20362
		7.38123	0.00413	7.74256	0.01922							2.74	0.01446	19.4895	0.20371
		7.38615	0.0041	7.74928	0.01918							2.742	0.01446	19.5015	0.20384
		7.39107	0.00408	7.75264	0.01911							2.743	0.01452	19.5135	0.20395
		7.39476	0.00405	7.75712	0.01914							2.745	0.01449	19.5242	0.20404
		7.39968	0.00413	7.76384	0.01918							2.747	0.01451	19.5362	0.20412
		7.4046	0.0042	7.7672	0.01911							2.748	0.01455	19.5483	0.20428
		7.40952	0.0042	7.7728	0.01922							2.75	0.01452	19.559	0.2044
		7.41444	0.00422	7.7784	0.01926							2.752	0.01453	19.571	0.20444
		7.41936	0.0042	7.78176	0.01926							2.754	0.01457	19.5844	0.20458
		7.42305	0.0042	7.78736	0.0193							2.756	0.01456	19.5978	0.20477
		7.42797	0.00422	7.79184	0.01934							2.757	0.01458	19.6098	0.20484
		7.43289	0.0042	7.79632	0.01934							2.759	0.0146	19.6218	0.20487
		7.43781	0.00418	7.80304	0.01938							2.761	0.01458	19.6338	0.205
		7.44273	0.0042	7.8064	0.01926							2.762	0.01462	19.6459	0.20522
		7.44765	0.0043	7.81088	0.01938							2.764	0.01462	19.6593	0.20534
		7.45134	0.0042	7.8176	0.01949							2.766	0.01459	19.6726	0.20544
		7.45626	0.00422	7.82096	0.01961							2.767	0.01462	19.6847	0.20549
		7.46118	0.0042	7.82656	0.01957							2.769	0.01462	19.6967	0.20563
		7.4661	0.00418	7.83216	0.01945							2.771	0.01462	19.7087	0.2058
		7.47102	0.00425	7.83552	0.01941							2.772	0.01471	19.7207	0.20589
		7.47471	0.0043	7.84112	0.01945							2.775	0.01469	19.7328	0.20596
		7.47963	0.00422	7.84672	0.01953							2.776	0.01469	19.7462	0.20611
		7.48455	0.00427	7.85008	0.01953							2.778	0.01471	19.7582	0.20624
		7.48824	0.0043	7.85568	0.01961							2.78	0.01469	19.7702	0.20635
		7.49316	0.00422	7.86016	0.01964							2.781	0.01474	19.7823	0.20647
		7.49808	0.00422	7.86352	0.01953							2.783	0.01478	19.7956	0.20657
		7.503	0.00425	7.86912	0.01945							2.785	0.01473	19.809	0.20666
		7.50792	0.00425	7.87472	0.01957							2.786	0.01478	19.8224	0.20679
		7.51161	0.00427	7.87808	0.01964							2.788	0.01478	19.8344	0.20696
		7.51653	0.00432	7.88368	0.01969							2.79	0.01475	19.8451	0.20705
		7.52145	0.00432	7.88928	0.01972							2.791	0.01481	19.8571	0.2071
		7.52637	0.00432	7.89264	0.0198							2.793	0.01481	19.8692	0.20724
		7.53129	0.00435	7.89824	0.0198							2.795	0.01478	19.8812	0.20738
		7.53621	0.00435	7.90384	0.0198							2.797	0.01481	19.8932	0.20746
		7.5399	0.0043	7.90832	0.01976							2.799	0.01481	19.9053	0.20754
		7.54482	0.00427	7.91392	0.01988							2.8	0.01482	19.9173	0.20763
		7.54851	0.00432	7.9184	0.01988							2.802	0.01484	19.9293	0.20777
		7.55343	0.0043	7.92176	0.01988							2.804	0.01482	19.9414	0.2079
		7.55835	0.00427	7.92736	0.01992							2.805	0.01488	19.952	0.20798
		7.56327	0.0043	7.93296	0.01992							2.807	0.01487	19.9641	0.2081
		7.56819	0.00435	7.93632	0.01984							2.809	0.01486	19.9775	0.20821
		7.57188	0.00435	7.94192	0.01992							2.81	0.01488	19.9908	0.20831
		7.5768	0.0043	7.94752	0.01996							2.813	0.01488	20.0029	0.20842
		7.58172	0.00435	7.95088	0.01996							2.814	0.01493	20.0149	0.20854
		7.58541	0.00432	7.95648	0.01999							2.816	0.01494	20.0269	0.20868
		7.59033	0.00432	7.96208	0.02003							2.818	0.01491	20.039	0.20879
		7.59525	0.0043	7.96656	0.01996							2.819	0.01494	20.0523	0.20892
		7.60017	0.00432	7.97216	0.01999							2.821	0.01497	20.0644	0.20903
		7.60509	0.00432	7.97664	0.02003							2.823	0.01494	20.0764	0.20914
		7.61001	0.00437	7.98112	0.01999							2.824	0.01498	20.0884	0.20925
		7.6137	0.00447	7.98784	0.01999							2.826	0.01498	20.1018	0.20937
		7.61862	0.00442	7.99232	0.02003							2.828	0.01498	20.1138	0.2095
		7.62354	0.00432	7.99568	0.02011							2.829	0.015	20.1259	0.20958
		7.62846	0.00437	8.0024	0.02019							2.832	0.01497	20.1392	0.2097
		7.63338	0.00435	8.00688	0.0203							2.833	0.015	20.1513	0.20989
		7.6383	0.00437	8.01136	0.02023							2.835	0.01504	20.1646	0.20997
		7.64199	0.0044	8.01696	0.02011							2.837	0.015	20.1767	0.21003
		7.64691	0.00437	8.02144	0.02023							2.838	0.01503	20.1887	0.21016
		7.6506	0.00442	8.02592	0.02023							2.84	0.01504	20.2021	0.2103
		7.65552	0.00445	8.03152	0.0203							2.842	0.01504	20.2141	0.21044
		7.66044	0.00442	8.036	0.0203							2.843	0.01508	20.2261	0.21052
		7.66536	0.00442	8.04048	0.02026							2.845	0.01507	20.2382	0.21061
		7.67028	0.00447	8.04608	0.02023							2.847	0.01509	20.2502	0.2107
		7.67397	0.00445	8.05056	0.02038							2.848	0.01513	20.2622	0.21086
		7.67889	0.00447	8.05616	0.02042							2.85	0.01509	20.2743	0.21095
		7.68381	0.00447	8.06064	0.02042							2.852	0.01511	20.2863	0.211
		7.68873	0.00447	8.06512	0.02053							2.854	0.01517	20.2983	0.21113
		7.69365	0.00447	8.07072	0.02042							2.856	0.01514	20.3104	0.21124
		7.69857	0.0045	8.0752	0.02038							2.857	0.01516	20.3224	0.21138
		7.70226	0.00457	8.07968	0.02046							2.859	0.01519	20.3344	0.21147
		7.70718	0.00457	8.08528	0.02057							2.861	0.01515	20.3465	0.21153
		7.71087	0.0045	8.08976	0.02057							2.862	0.01518	20.3572	0.21164
		7.71579	0.00455	8.09424	0.02057							2.864	0.01518	20.3692	0.2118
		7.71948	0.00455	8.09984	0.02057							2.866	0.01519	20.3826	0.21188
		7.7244	0.00452	8.10432	0.02061							2.868	0.01527	20.3946	0.21197
		7.72932	0.00457	8.10992	0.02069							2.869	0.01523	20.408	0.21208
		7.73424	0.00457	8.1144	0.02073							2.871	0.01522	20.4187	0.21219
		7.73916	0.00457	8.11888	0.02069							2.872	0.01526	20.432	0.2123
		7.74285	0.0045	8.12448	0.02065							2.874	0.01526	20.4441	0.21246
		7.74777	0.00445	8.12896	0.02069							2.876	0.01527	20.4574	0.2126
		7.75269	0.00455	8.13232	0.02065							2.878	0.0153	20.4695	0.21268
		7.75761	0.0045	8.13904	0.02073							2.88	0.01526	20.4828	0.2128
		7.76253	0.00452	8.14352	0.02092							2.881	0.01529	20.4949	0.21291
		7.76745	0.0046	8.148	0.02081							2.883	0.01532	20.5069	0.21304
		7.77237	0.00457	8.1536	0.02076							2.885	0.01528	20.5189	0.21313
		7.77606	0.00457	8.15808	0.02084							2.886	0.01533	20.531	0.21324
		7.78098	0.0046	8.16256	0.02084							2.888	0.01533	20.5443	0.21342
		7.7859	0.00457	8.16816	0.02088							2.89	0.01532	20.5564	0.21351
		7.79082	0.0046	8.17152	0.02092							2.892	0.01538	20.5684	0.21359
		7.79574	0.00457	8.17712	0.02092							2.894	0.01535	20.5818	0.2137
		7.80066	0.00455	8.18272	0.021							2.895	0.01537	20.5938	0.21382
		7.80435	0.00457	8.18608	0.02088							2.897	0.01538	20.6072	0.2139
		7.80927	0.0046	8.19056	0.02092							2.899	0.01537	20.6192	0.21403
		7.81419	0.00462	8.19728	0.02104							2.9	0.01541	20.6313	0.21417
		7.81911	0.0046	8.20064	0.02111							2.902	0.01545	20.6433	0.21431
		7.82403	0.00464	8.20624	0.021							2.904	0.0154	20.6553	0.21442
		7.82895	0.00462	8.21184	0.02104							2.905	0.01544	20.6673	0.21448
		7.83387	0.00462	8.2152	0.02104							2.907	0.01545	20.6794	0.21462
		7.83756	0.00464	8.21968	0.02115							2.909	0.01544	20.6914	0.21479
		7.84248	0.00469	8.2264	0.02115							2.91	0.01549	20.7035	0.21478
		7.8474	0.00469	8.22976	0.02119							2.913	0.01545	20.7141	0.21487
		7.85109	0.00462	8.23536	0.02111							2.914	0.01548	20.7275	0.21504
		7.85601	0.00467	8.24096	0.02119							2.916	0.01553	20.7382	0.21517
		7.86093	0.00469	8.24432	0.02127							2.918	0.01549	20.7502	0.21525
		7.86585	0.00472	8.24992	0.02138							2.919	0.01551	20.7623	0.21531
		7.86954	0.00472	8.25552	0.02131							2.921	0.01554	20.7743	0.21545
		7.87446	0.00464	8.25888	0.02123							2.923	0.01551	20.7877	0.21559
		7.87938	0.00467	8.26448	0.02123							2.925	0.01558	20.8011	0.21567
		7.8843	0.00467	8.27008	0.02127							2.926	0.01554	20.8131	0.21581
		7.88922	0.00464	8.27344	0.02142							2.928	0.01555	20.8251	0.21594
		7.89291	0.00474	8.27904	0.02138							2.93	0.01559	20.8385	0.216
		7.89783	0.00474	8.28464	0.02138							2.932	0.01557	20.8505	0.21619
		7.90275	0.00472	8.288	0.02142							2.933	0.01557	20.8625	0.21628
		7.90644	0.00464	8.2936	0.02142							2.935	0.0156	20.8746	0.21635
		7.91136	0.00469	8.2992	0.02146							2.937	0.01559	20.8866	0.21649
		7.91628	0.00474	8.30256	0.02146							2.938	0.01562	20.9	0.21664
		7.9212	0.00474	8.30816	0.02154							2.94	0.01564	20.912	0.21675
		7.92612	0.00477	8.31376	0.02154							2.942	0.01563	20.9254	0.2168
		7.92981	0.00474	8.31712	0.02165							2.943	0.01567	20.9374	0.21691
		7.93473	0.00472	8.32272	0.02158							2.945	0.01567	20.9494	0.21703
		7.93965	0.00472	8.32832	0.02158							2.947	0.01565	20.9615	0.21714
		7.94334	0.00474	8.3328	0.02161							2.948	0.0157	20.9749	0.21729
		7.94949	0.00479	8.33728	0.02161							2.95	0.0157	20.9869	0.21749
		7.95318	0.00482	8.34288	0.02169							2.952	0.0157	21.0003	0.2176
		7.9581	0.00482	8.34736	0.02177							2.954	0.01574	21.0123	0.21766
		7.96302	0.00479	8.35072	0.02169							2.956	0.01568	21.0243	0.21772
		7.96671	0.00472	8.35744	0.02169							2.957	0.01574	21.0364	0.21788
		7.97163	0.00477	8.36192	0.02177							2.959	0.01579	21.0484	0.21801
		7.97655	0.00479	8.3664	0.02177							2.961	0.01575	21.0604	0.21808
		7.98147	0.00482	8.372	0.02177							2.962	0.01577	21.0725	0.21819
		7.98639	0.00484	8.37648	0.02188							2.964	0.01578	21.0845	0.21829
		7.99131	0.00482	8.38096	0.02181							2.966	0.01577	21.0965	0.2184
		7.995	0.00489	8.38656	0.02177							2.968	0.01581	21.1072	0.21855
		7.99992	0.00492	8.39104	0.02185							2.97	0.01579	21.1193	0.21862
		8.00484	0.00484	8.39664	0.02185							2.971	0.01582	21.1313	0.21866
		8.00976	0.00489	8.40224	0.02188							2.973	0.01584	21.1433	0.21879
		8.01468	0.00487	8.4056	0.02192							2.975	0.01579	21.1567	0.21892
		8.0196	0.00484	8.4112	0.02208							2.976	0.01583	21.1687	0.21909
		8.02329	0.00484	8.4168	0.02204							2.978	0.01588	21.1807	0.21917
		8.02821	0.00489	8.42016	0.02204							2.98	0.01585	21.1928	0.21924
		8.0319	0.00484	8.42688	0.02208							2.982	0.01589	21.2048	0.21934
		8.03559	0.00484	8.43136	0.02208							2.983	0.0159	21.2182	0.21949
		8.04051	0.00482	8.43584	0.02216							2.985	0.01589	21.2302	0.21967
		8.04543	0.00484	8.44144	0.02223							2.987	0.01591	21.2436	0.21975
		8.05035	0.00489	8.44592	0.02211							2.988	0.01589	21.2556	0.21984
		8.05527	0.00487	8.4504	0.02211							2.99	0.01591	21.2677	0.21995
		8.06019	0.00492	8.456	0.02219							2.992	0.01595	21.2797	0.22009
		8.06388	0.00492	8.45936	0.02216							2.993	0.01594	21.2931	0.22022
		8.0688	0.00492	8.46608	0.02223							2.995	0.01593	21.3064	0.22036
		8.07372	0.00499	8.47056	0.02216							2.997	0.01598	21.3185	0.22047
		8.07864	0.00499	8.47504	0.02219							2.999	0.01598	21.3305	0.22054
		8.08356	0.00494	8.48064	0.02231							3.001	0.01595	21.3425	0.22065
		8.08848	0.00492	8.48512	0.02231							3.002	0.01598	21.3546	0.22078
		8.09217	0.00492	8.4896	0.02235							3.004	0.016	21.3666	0.22092
		8.09709	0.00494	8.4952	0.02246							3.006	0.01602	21.38	0.22103
		8.10078	0.00494	8.49968	0.02243							3.007	0.01604	21.3933	0.22114
		8.1057	0.00497	8.50416	0.02239							3.009	0.016	21.4054	0.22128
		8.11062	0.00494	8.50976	0.02243							3.011	0.016	21.4174	0.22136
		8.11554	0.00492	8.51424	0.0225							3.012	0.01606	21.4281	0.22139
		8.12046	0.00497	8.51872	0.02258							3.014	0.01608	21.4415	0.22153
		8.12415	0.00499	8.52432	0.02246							3.016	0.01607	21.4535	0.22174
		8.12907	0.00502	8.52768	0.02254							3.017	0.01608	21.4655	0.2218
		8.13399	0.00499	8.53328	0.02254							3.019	0.01606	21.4776	0.22186
		8.13891	0.00502	8.53888	0.0225							3.021	0.01609	21.4896	0.22196
		8.14383	0.00504	8.54224	0.02258							3.022	0.01614	21.5016	0.22208
		8.14875	0.00502	8.54784	0.02258							3.025	0.0161	21.5123	0.22219
		8.15367	0.00504	8.55344	0.02258							3.026	0.01611	21.5244	0.22228
		8.15859	0.00502	8.5568	0.02266							3.028	0.01613	21.5364	0.22243
		8.16228	0.00504	8.5624	0.02273							3.03	0.01612	21.5484	0.22249
		8.1672	0.00506	8.568	0.02281							3.031	0.01619	21.5618	0.22258
		8.17212	0.00511	8.57136	0.02277							3.033	0.01618	21.5738	0.22272
		8.17704	0.00509	8.57696	0.02273							3.035	0.01614	21.5859	0.22283
		8.18073	0.00511	8.58256	0.0227							3.036	0.0162	21.5979	0.22291
		8.18565	0.00506	8.58592	0.02281							3.039	0.01621	21.6113	0.22302
		8.19057	0.00504	8.59152	0.02289							3.04	0.01624	21.6233	0.22319
		8.19549	0.00506	8.59712	0.02289							3.042	0.01623	21.6367	0.22333
		8.20041	0.00511	8.60048	0.02289							3.044	0.0162	21.6487	0.2234
		8.20533	0.00516	8.6072	0.02293							3.045	0.01625	21.6607	0.22343
		8.20902	0.00516	8.61056	0.02296							3.047	0.01627	21.6728	0.22357
		8.21394	0.00514	8.61504	0.02296							3.049	0.01622	21.6848	0.22377
		8.21886	0.00511	8.62064	0.02296							3.05	0.01626	21.6982	0.22391
		8.22378	0.00511	8.62512	0.023							3.052	0.01627	21.7102	0.22398
		8.2287	0.00511	8.6296	0.023							3.054	0.01629	21.7222	0.22407
		8.23362	0.00511	8.63632	0.02304							3.055	0.01634	21.7356	0.22423
		8.23731	0.00511	8.6408	0.02304							3.058	0.01627	21.7476	0.22434
		8.24223	0.00506	8.64416	0.02308							3.059	0.01629	21.7597	0.22443
		8.24592	0.00511	8.65088	0.02308							3.061	0.01634	21.7731	0.22457
		8.25084	0.00514	8.65424	0.02308							3.063	0.01632	21.7864	0.22471
		8.25576	0.00519	8.65872	0.02304							3.064	0.01637	21.7984	0.22481
		8.26068	0.00521	8.66432	0.02312							3.066	0.0164	21.8105	0.22487
		8.2656	0.00519	8.6688	0.02312							3.068	0.01635	21.8225	0.225
		8.26929	0.00521	8.67328	0.02324							3.069	0.01639	21.8346	0.22515
		8.27421	0.00519	8.67888	0.02324							3.071	0.01639	21.8466	0.22525
		8.27913	0.00516	8.68336	0.0232							3.073	0.0164	21.8586	0.22532
		8.28405	0.00521	8.68784	0.02324							3.074	0.0164	21.8707	0.22543
		8.28897	0.00524	8.69344	0.02324							3.076	0.01639	21.8827	0.22554
		8.29266	0.00526	8.69792	0.02331							3.078	0.01644	21.8947	0.22565
		8.29758	0.00524	8.7024	0.02331							3.08	0.01647	21.9067	0.22572
		8.3025	0.00526	8.708	0.02339							3.081	0.01642	21.9174	0.22581
		8.30619	0.00526	8.71248	0.02343							3.083	0.01644	21.9295	0.2259
		8.31111	0.00531	8.71696	0.02343							3.085	0.01648	21.9415	0.22603
		8.31603	0.00526	8.72256	0.02343							3.087	0.01643	21.9549	0.22615
		8.32095	0.00526	8.72704	0.02351							3.088	0.01646	21.9669	0.2263
		8.32587	0.00529	8.73152	0.02351							3.09	0.01647	21.9803	0.22636
		8.32956	0.00524	8.73712	0.02358							3.092	0.01647	21.991	0.22648
		8.33448	0.00531	8.7416	0.02358							3.094	0.01653	22.0043	0.22664
		8.33817	0.00529	8.74608	0.02358							3.096	0.01653	22.0164	0.22673
		8.34309	0.00521	8.75168	0.02358							3.097	0.01654	22.0284	0.22686
		8.34801	0.00526	8.75616	0.02358							3.099	0.01655	22.0418	0.22691
		8.35293	0.00534	8.76064	0.02362							3.101	0.01653	22.0538	0.227
		8.35785	0.00536	8.76736	0.02366							3.102	0.01655	22.0659	0.22713
		8.36277	0.00531	8.77072	0.02366							3.104	0.01657	22.0779	0.22728
		8.36646	0.00536	8.77632	0.02374							3.106	0.01654	22.0899	0.22741
		8.37138	0.00529	8.78192	0.02378							3.108	0.01659	22.1033	0.22752
		8.3763	0.00531	8.78528	0.02381							3.109	0.01661	22.1166	0.2276
		8.38122	0.00536	8.792	0.02381							3.111	0.01657	22.1287	0.22775
		8.38614	0.00531	8.79648	0.02385							3.113	0.01662	22.1407	0.22786
		8.39106	0.00529	8.80208	0.02378							3.114	0.01663	22.1541	0.22796
		8.39475	0.00534	8.80768	0.02378							3.116	0.01662	22.1661	0.22813
		8.39967	0.00544	8.81104	0.02389							3.118	0.01669	22.1782	0.22824
		8.40336	0.00541	8.81776	0.02385							3.12	0.01666	22.1902	0.22832
		8.40828	0.00536	8.82112	0.02385							3.121	0.01665	22.2022	0.22843
		8.4132	0.00536	8.8256	0.02389							3.123	0.01669	22.2143	0.22852
		8.41812	0.00539	8.83232	0.02393							3.125	0.01669	22.2263	0.22863
		8.42304	0.00544	8.83568	0.02401							3.127	0.01672	22.2397	0.22879
		8.42673	0.00541	8.84016	0.02393							3.128	0.01672	22.2517	0.22883
		8.43165	0.00544	8.84576	0.02401							3.13	0.01668	22.2637	0.22896
		8.43657	0.00544	8.85024	0.02416							3.132	0.01674	22.2758	0.22904
[truncated: 17,024 more rows]

## Sheet: Fig. 4g and Fig. 4f
	Fig. 4e							Fig. 4f
[truncated: 258,153+ more rows]

## Sheet: Fig. 5a and Fig. 5b
	Fig. 5a
[truncated: 12 more rows]

[truncated: 1 more sheets: Fig. 5c and Fig. 5d]
